# Supplementary material for: Stem Cell Differentiation as a Non-Markov Stochastic Process
Source: Cell Syst. 2017 Sep 27;5(3):268–282.e7. doi: 10.1016/j.cels.2017.08.009 (PMC5624514; doi:10.1016/j.cels.2017.08.009)
Supplement: Table S1. PhysioSpace Annotation, Related to Figures 1C and S1, Table S2, and STAR Methods — List of global gene expression microarray data sourced from public repositories to construct the similarity score. [file mmc2.xlsx]

## Sheet: Table S1 PhysioSpace Annotation
GEO.series	title	link	GEO.sample	name	cell.type
GSE10246	GNF Mouse GeneAtlas V3	http://www.ncbi.nlm.nih.gov/geo/query/acc.cgi?acc=GSE10246	GSM258609	3T3-L1_4MJW06120821	Embryonic fibroblast cells (3T3 L1)
GSE10246	GNF Mouse GeneAtlas V3	http://www.ncbi.nlm.nih.gov/geo/query/acc.cgi?acc=GSE10246	GSM258610	3T3-L1_4MJW06120822	Embryonic fibroblast cells (3T3 L1)
GSE10246	GNF Mouse GeneAtlas V3	http://www.ncbi.nlm.nih.gov/geo/query/acc.cgi?acc=GSE10246	GSM258611	adipose_brown_4MJW06120815	Adipose tissue brown
GSE10246	GNF Mouse GeneAtlas V3	http://www.ncbi.nlm.nih.gov/geo/query/acc.cgi?acc=GSE10246	GSM258612	adipose_brown_4MJW06120816	Adipose tissue brown
GSE10246	GNF Mouse GeneAtlas V3	http://www.ncbi.nlm.nih.gov/geo/query/acc.cgi?acc=GSE10246	GSM258613	adipose_white_4MJW06120803	Adipose tissue white
GSE10246	GNF Mouse GeneAtlas V3	http://www.ncbi.nlm.nih.gov/geo/query/acc.cgi?acc=GSE10246	GSM258614	adipose_white_4MJW06120804	Adipose tissue white
GSE10246	GNF Mouse GeneAtlas V3	http://www.ncbi.nlm.nih.gov/geo/query/acc.cgi?acc=GSE10246	GSM258615	adrenal_gland_4MJW061208117	Adrenal gland
GSE10246	GNF Mouse GeneAtlas V3	http://www.ncbi.nlm.nih.gov/geo/query/acc.cgi?acc=GSE10246	GSM258616	adrenal_gland_4MJW061208118	Adrenal gland
GSE10246	GNF Mouse GeneAtlas V3	http://www.ncbi.nlm.nih.gov/geo/query/acc.cgi?acc=GSE10246	GSM258617	amygdala_4MJW061208119	Amygdala
GSE10246	GNF Mouse GeneAtlas V3	http://www.ncbi.nlm.nih.gov/geo/query/acc.cgi?acc=GSE10246	GSM258618	amygdala_4MJW061208120	Amygdala
GSE10246	GNF Mouse GeneAtlas V3	http://www.ncbi.nlm.nih.gov/geo/query/acc.cgi?acc=GSE10246	GSM258619	Baf3_4MJW06120823	Murine bone marrow-derived pro-B-cells
GSE10246	GNF Mouse GeneAtlas V3	http://www.ncbi.nlm.nih.gov/geo/query/acc.cgi?acc=GSE10246	GSM258620	Baf3_4MJW06120824	Murine bone marrow-derived pro-B-cells
GSE10246	GNF Mouse GeneAtlas V3	http://www.ncbi.nlm.nih.gov/geo/query/acc.cgi?acc=GSE10246	GSM258621	B-cells_marginal_zone_4MJW06120889	Marginal zone B-cells
GSE10246	GNF Mouse GeneAtlas V3	http://www.ncbi.nlm.nih.gov/geo/query/acc.cgi?acc=GSE10246	GSM258622	B-cells_marginal_zone_4MJW06120890	Marginal zone B-cells
GSE10246	GNF Mouse GeneAtlas V3	http://www.ncbi.nlm.nih.gov/geo/query/acc.cgi?acc=GSE10246	GSM258623	bladder_4MJW061208121	Bladder tissue
GSE10246	GNF Mouse GeneAtlas V3	http://www.ncbi.nlm.nih.gov/geo/query/acc.cgi?acc=GSE10246	GSM258624	bladder_4MJW061208122	Bladder tissue
GSE10246	GNF Mouse GeneAtlas V3	http://www.ncbi.nlm.nih.gov/geo/query/acc.cgi?acc=GSE10246	GSM258625	bone_4MJW06120811	Bone tissue
GSE10246	GNF Mouse GeneAtlas V3	http://www.ncbi.nlm.nih.gov/geo/query/acc.cgi?acc=GSE10246	GSM258626	bone_4MJW06120812	Bone tissue
GSE10246	GNF Mouse GeneAtlas V3	http://www.ncbi.nlm.nih.gov/geo/query/acc.cgi?acc=GSE10246	GSM258627	bone_marrow_4MJW06120841	Bone marrow
GSE10246	GNF Mouse GeneAtlas V3	http://www.ncbi.nlm.nih.gov/geo/query/acc.cgi?acc=GSE10246	GSM258628	bone_marrow_4MJW06120842	Bone marrow
GSE10246	GNF Mouse GeneAtlas V3	http://www.ncbi.nlm.nih.gov/geo/query/acc.cgi?acc=GSE10246	GSM258629	C2C12_4MJW06120825	Myoblast cells
GSE10246	GNF Mouse GeneAtlas V3	http://www.ncbi.nlm.nih.gov/geo/query/acc.cgi?acc=GSE10246	GSM258630	C2C12_4MJW06120826	Myoblast cells
GSE10246	GNF Mouse GeneAtlas V3	http://www.ncbi.nlm.nih.gov/geo/query/acc.cgi?acc=GSE10246	GSM258631	C3H_10T1_2_4MJW06120827	Embryonic fibroblast cells (C3H 10T1/2)
GSE10246	GNF Mouse GeneAtlas V3	http://www.ncbi.nlm.nih.gov/geo/query/acc.cgi?acc=GSE10246	GSM258632	C3H_10T1_2_4MJW06120828	Embryonic fibroblast cells (C3H 10T1/2)
GSE10246	GNF Mouse GeneAtlas V3	http://www.ncbi.nlm.nih.gov/geo/query/acc.cgi?acc=GSE10246	GSM258633	cerebellum_4MJW061208123	Cerebellum
GSE10246	GNF Mouse GeneAtlas V3	http://www.ncbi.nlm.nih.gov/geo/query/acc.cgi?acc=GSE10246	GSM258634	cerebellum_4MJW061208124	Cerebellum
GSE10246	GNF Mouse GeneAtlas V3	http://www.ncbi.nlm.nih.gov/geo/query/acc.cgi?acc=GSE10246	GSM258635	cerebral_cortex_4MJW061208125	Cerebral cortex
GSE10246	GNF Mouse GeneAtlas V3	http://www.ncbi.nlm.nih.gov/geo/query/acc.cgi?acc=GSE10246	GSM258636	cerebral_cortex_4MJW061208126	Cerebral cortex
GSE10246	GNF Mouse GeneAtlas V3	http://www.ncbi.nlm.nih.gov/geo/query/acc.cgi?acc=GSE10246	GSM258637	cerebral_cortex_prefrontal_4MJW061208177	Prefrontal cerebral cortex
GSE10246	GNF Mouse GeneAtlas V3	http://www.ncbi.nlm.nih.gov/geo/query/acc.cgi?acc=GSE10246	GSM258638	cerebral_cortex_prefrontal_4MJW061208178	Prefrontal cerebral cortex
GSE10246	GNF Mouse GeneAtlas V3	http://www.ncbi.nlm.nih.gov/geo/query/acc.cgi?acc=GSE10246	GSM258639	ciliary_bodies_4MJW06120897	Ciliary bodies
GSE10246	GNF Mouse GeneAtlas V3	http://www.ncbi.nlm.nih.gov/geo/query/acc.cgi?acc=GSE10246	GSM258640	ciliary_bodies_4MJW06120898	Ciliary bodies
GSE10246	GNF Mouse GeneAtlas V3	http://www.ncbi.nlm.nih.gov/geo/query/acc.cgi?acc=GSE10246	GSM258641	common_myeloid_progenitor_4MJW06120873	Common myeloid progenitor cells
GSE10246	GNF Mouse GeneAtlas V3	http://www.ncbi.nlm.nih.gov/geo/query/acc.cgi?acc=GSE10246	GSM258642	common_myeloid_progenitor_4MJW06120874	Common myeloid progenitor cells
GSE10246	GNF Mouse GeneAtlas V3	http://www.ncbi.nlm.nih.gov/geo/query/acc.cgi?acc=GSE10246	GSM258643	cornea_4MJW061208100	Cornea tissue
GSE10246	GNF Mouse GeneAtlas V3	http://www.ncbi.nlm.nih.gov/geo/query/acc.cgi?acc=GSE10246	GSM258644	cornea_4MJW06120899	Cornea tissue
GSE10246	GNF Mouse GeneAtlas V3	http://www.ncbi.nlm.nih.gov/geo/query/acc.cgi?acc=GSE10246	GSM258645	dendritic_cells_lymphoid_CD8a+_4MJW061208107	Lymphoid dendritic cells
GSE10246	GNF Mouse GeneAtlas V3	http://www.ncbi.nlm.nih.gov/geo/query/acc.cgi?acc=GSE10246	GSM258646	dendritic_cells_lymphoid_CD8a+_4MJW061208108	Lymphoid dendritic cells
GSE10246	GNF Mouse GeneAtlas V3	http://www.ncbi.nlm.nih.gov/geo/query/acc.cgi?acc=GSE10246	GSM258647	dendritic_cells_myeloid_CD8a-_4MJW061208111	Myeloid dendritic cells
GSE10246	GNF Mouse GeneAtlas V3	http://www.ncbi.nlm.nih.gov/geo/query/acc.cgi?acc=GSE10246	GSM258648	dendritic_cells_myeloid_CD8a-_4MJW061208112	Myeloid dendritic cells
GSE10246	GNF Mouse GeneAtlas V3	http://www.ncbi.nlm.nih.gov/geo/query/acc.cgi?acc=GSE10246	GSM258649	dendritic_plasmacytoid_B220+_4MJW061208109	Plasmacytoid dendritic cells
GSE10246	GNF Mouse GeneAtlas V3	http://www.ncbi.nlm.nih.gov/geo/query/acc.cgi?acc=GSE10246	GSM258650	dendritic_plasmacytoid_B220+_4MJW061208110	Plasmacytoid dendritic cells
GSE10246	GNF Mouse GeneAtlas V3	http://www.ncbi.nlm.nih.gov/geo/query/acc.cgi?acc=GSE10246	GSM258651	dorsal_root_ganglia_4MJW061208127	Dorsal root ganglia
GSE10246	GNF Mouse GeneAtlas V3	http://www.ncbi.nlm.nih.gov/geo/query/acc.cgi?acc=GSE10246	GSM258652	dorsal_root_ganglia_4MJW061208128	Dorsal root ganglia
GSE10246	GNF Mouse GeneAtlas V3	http://www.ncbi.nlm.nih.gov/geo/query/acc.cgi?acc=GSE10246	GSM258653	dorsal_striatum_4MJW061208129	Dorsal striatum tissue
GSE10246	GNF Mouse GeneAtlas V3	http://www.ncbi.nlm.nih.gov/geo/query/acc.cgi?acc=GSE10246	GSM258654	dorsal_striatum_4MJW061208130	Dorsal striatum tissue
GSE10246	GNF Mouse GeneAtlas V3	http://www.ncbi.nlm.nih.gov/geo/query/acc.cgi?acc=GSE10246	GSM258655	embryonic_stem_line_Bruce4_p13_4MJW06120817	ESC
GSE10246	GNF Mouse GeneAtlas V3	http://www.ncbi.nlm.nih.gov/geo/query/acc.cgi?acc=GSE10246	GSM258656	embryonic_stem_line_Bruce4_p13_4MJW06120818	ESC
GSE10246	GNF Mouse GeneAtlas V3	http://www.ncbi.nlm.nih.gov/geo/query/acc.cgi?acc=GSE10246	GSM258657	embryonic_stem_line_V26_2_p16_4MJW06120819	ESC
GSE10246	GNF Mouse GeneAtlas V3	http://www.ncbi.nlm.nih.gov/geo/query/acc.cgi?acc=GSE10246	GSM258658	embryonic_stem_line_V26_2_p16_4MJW06120820	ESC
GSE10246	GNF Mouse GeneAtlas V3	http://www.ncbi.nlm.nih.gov/geo/query/acc.cgi?acc=GSE10246	GSM258659	epidermis_4MJW06120809	Epidermis
GSE10246	GNF Mouse GeneAtlas V3	http://www.ncbi.nlm.nih.gov/geo/query/acc.cgi?acc=GSE10246	GSM258660	epidermis_4MJW06120810	Epidermis
GSE10246	GNF Mouse GeneAtlas V3	http://www.ncbi.nlm.nih.gov/geo/query/acc.cgi?acc=GSE10246	GSM258661	eyecup_4MJW061208103	Eyecup
GSE10246	GNF Mouse GeneAtlas V3	http://www.ncbi.nlm.nih.gov/geo/query/acc.cgi?acc=GSE10246	GSM258662	eyecup_4MJW061208104	Eyecup
GSE10246	GNF Mouse GeneAtlas V3	http://www.ncbi.nlm.nih.gov/geo/query/acc.cgi?acc=GSE10246	GSM258663	follicular_B-cells_4MJW06120849	Follicular B-cells
GSE10246	GNF Mouse GeneAtlas V3	http://www.ncbi.nlm.nih.gov/geo/query/acc.cgi?acc=GSE10246	GSM258664	follicular_B-cells_4MJW06120850	Follicular B-cells
GSE10246	GNF Mouse GeneAtlas V3	http://www.ncbi.nlm.nih.gov/geo/query/acc.cgi?acc=GSE10246	GSM258665	granulo_mono_progenitor_4MJW06120875	Granulo-monocytic progenitor cells
GSE10246	GNF Mouse GeneAtlas V3	http://www.ncbi.nlm.nih.gov/geo/query/acc.cgi?acc=GSE10246	GSM258666	granulo_mono_progenitor_4MJW06120876	Granulo-monocytic progenitor cells
GSE10246	GNF Mouse GeneAtlas V3	http://www.ncbi.nlm.nih.gov/geo/query/acc.cgi?acc=GSE10246	GSM258667	granulocytes_mac1+gr1+_4MJW06120869	Granulocytes
GSE10246	GNF Mouse GeneAtlas V3	http://www.ncbi.nlm.nih.gov/geo/query/acc.cgi?acc=GSE10246	GSM258668	granulocytes_mac1+gr1+_4MJW06120870	Granulocytes
GSE10246	GNF Mouse GeneAtlas V3	http://www.ncbi.nlm.nih.gov/geo/query/acc.cgi?acc=GSE10246	GSM258669	heart_4MJW061208131	Heart tissue
GSE10246	GNF Mouse GeneAtlas V3	http://www.ncbi.nlm.nih.gov/geo/query/acc.cgi?acc=GSE10246	GSM258670	heart_4MJW061208132	Heart tissue
GSE10246	GNF Mouse GeneAtlas V3	http://www.ncbi.nlm.nih.gov/geo/query/acc.cgi?acc=GSE10246	GSM258671	hippocampus_4MJW06120801	Hippocampus tissue
GSE10246	GNF Mouse GeneAtlas V3	http://www.ncbi.nlm.nih.gov/geo/query/acc.cgi?acc=GSE10246	GSM258672	hippocampus_4MJW06120802	Hippocampus tissue
GSE10246	GNF Mouse GeneAtlas V3	http://www.ncbi.nlm.nih.gov/geo/query/acc.cgi?acc=GSE10246	GSM258673	hypothalamus_4MJW061208133	Hypothalamus tissue
GSE10246	GNF Mouse GeneAtlas V3	http://www.ncbi.nlm.nih.gov/geo/query/acc.cgi?acc=GSE10246	GSM258674	hypothalamus_4MJW061208134	Hypothalamus tissue
GSE10246	GNF Mouse GeneAtlas V3	http://www.ncbi.nlm.nih.gov/geo/query/acc.cgi?acc=GSE10246	GSM258675	intestine_large_4MJW061208137	Large intestine tissue
GSE10246	GNF Mouse GeneAtlas V3	http://www.ncbi.nlm.nih.gov/geo/query/acc.cgi?acc=GSE10246	GSM258676	intestine_large_4MJW061208138	Large intestine tissue
GSE10246	GNF Mouse GeneAtlas V3	http://www.ncbi.nlm.nih.gov/geo/query/acc.cgi?acc=GSE10246	GSM258677	intestine_small_4MJW061208157	Small intestine tissue
GSE10246	GNF Mouse GeneAtlas V3	http://www.ncbi.nlm.nih.gov/geo/query/acc.cgi?acc=GSE10246	GSM258678	intestine_small_4MJW061208158	Small intestine tissue
GSE10246	GNF Mouse GeneAtlas V3	http://www.ncbi.nlm.nih.gov/geo/query/acc.cgi?acc=GSE10246	GSM258679	iris_4MJW061208105	Iris tissue
GSE10246	GNF Mouse GeneAtlas V3	http://www.ncbi.nlm.nih.gov/geo/query/acc.cgi?acc=GSE10246	GSM258680	iris_4MJW061208106	Iris tissue
GSE10246	GNF Mouse GeneAtlas V3	http://www.ncbi.nlm.nih.gov/geo/query/acc.cgi?acc=GSE10246	GSM258681	kidney_4MJW061208135	Kidney tissue
GSE10246	GNF Mouse GeneAtlas V3	http://www.ncbi.nlm.nih.gov/geo/query/acc.cgi?acc=GSE10246	GSM258682	kidney_4MJW061208136	Kidney tissue
GSE10246	GNF Mouse GeneAtlas V3	http://www.ncbi.nlm.nih.gov/geo/query/acc.cgi?acc=GSE10246	GSM258683	lacrimal_gland_4MJW061208179	Lacrimal gland tissue
GSE10246	GNF Mouse GeneAtlas V3	http://www.ncbi.nlm.nih.gov/geo/query/acc.cgi?acc=GSE10246	GSM258684	lacrimal_gland_4MJW061208180	Lacrimal gland tissue
GSE10246	GNF Mouse GeneAtlas V3	http://www.ncbi.nlm.nih.gov/geo/query/acc.cgi?acc=GSE10246	GSM258685	lens_4MJW061208101	Lens tissue
GSE10246	GNF Mouse GeneAtlas V3	http://www.ncbi.nlm.nih.gov/geo/query/acc.cgi?acc=GSE10246	GSM258686	lens_4MJW061208102	Lens tissue
GSE10246	GNF Mouse GeneAtlas V3	http://www.ncbi.nlm.nih.gov/geo/query/acc.cgi?acc=GSE10246	GSM258687	liver_4MJW061208139	Liver tissue
GSE10246	GNF Mouse GeneAtlas V3	http://www.ncbi.nlm.nih.gov/geo/query/acc.cgi?acc=GSE10246	GSM258688	liver_4MJW061208140	Liver tissue
GSE10246	GNF Mouse GeneAtlas V3	http://www.ncbi.nlm.nih.gov/geo/query/acc.cgi?acc=GSE10246	GSM258689	lung_4MJW061208141	Lung tissue
GSE10246	GNF Mouse GeneAtlas V3	http://www.ncbi.nlm.nih.gov/geo/query/acc.cgi?acc=GSE10246	GSM258690	lung_4MJW061208142	Lung tissue
GSE10246	GNF Mouse GeneAtlas V3	http://www.ncbi.nlm.nih.gov/geo/query/acc.cgi?acc=GSE10246	GSM258691	lymph_nodes_4MJW06120839	Lymph node tissue
GSE10246	GNF Mouse GeneAtlas V3	http://www.ncbi.nlm.nih.gov/geo/query/acc.cgi?acc=GSE10246	GSM258692	lymph_nodes_4MJW06120840	Lymph node tissue
GSE10246	GNF Mouse GeneAtlas V3	http://www.ncbi.nlm.nih.gov/geo/query/acc.cgi?acc=GSE10246	GSM258693	macrophage_bone_marrow_0hr_4MJW06120853	Bone marrow macrophages
GSE10246	GNF Mouse GeneAtlas V3	http://www.ncbi.nlm.nih.gov/geo/query/acc.cgi?acc=GSE10246	GSM258694	macrophage_bone_marrow_0hr_4MJW06120854	Bone marrow macrophages
GSE10246	GNF Mouse GeneAtlas V3	http://www.ncbi.nlm.nih.gov/geo/query/acc.cgi?acc=GSE10246	GSM258695	macrophage_bone_marrow_24h_LPS_4MJW06120859	Bone marrow macrophages
GSE10246	GNF Mouse GeneAtlas V3	http://www.ncbi.nlm.nih.gov/geo/query/acc.cgi?acc=GSE10246	GSM258696	macrophage_bone_marrow_24h_LPS_4MJW06120860	Bone marrow macrophages
GSE10246	GNF Mouse GeneAtlas V3	http://www.ncbi.nlm.nih.gov/geo/query/acc.cgi?acc=GSE10246	GSM258697	macrophage_bone_marrow_2hr_LPS_4MJW06120855	Bone marrow macrophages
GSE10246	GNF Mouse GeneAtlas V3	http://www.ncbi.nlm.nih.gov/geo/query/acc.cgi?acc=GSE10246	GSM258698	macrophage_bone_marrow_2hr_LPS_4MJW06120856	Bone marrow macrophages
GSE10246	GNF Mouse GeneAtlas V3	http://www.ncbi.nlm.nih.gov/geo/query/acc.cgi?acc=GSE10246	GSM258699	macrophage_bone_marrow_6hr_LPS_4MJW06120857	Bone marrow macrophages
GSE10246	GNF Mouse GeneAtlas V3	http://www.ncbi.nlm.nih.gov/geo/query/acc.cgi?acc=GSE10246	GSM258700	macrophage_bone_marrow_6hr_LPS_4MJW06120858	Bone marrow macrophages
GSE10246	GNF Mouse GeneAtlas V3	http://www.ncbi.nlm.nih.gov/geo/query/acc.cgi?acc=GSE10246	GSM258701	macrophage_peri_LPS_thio_0hrs_4MJW06120843	Macrophages
GSE10246	GNF Mouse GeneAtlas V3	http://www.ncbi.nlm.nih.gov/geo/query/acc.cgi?acc=GSE10246	GSM258702	macrophage_peri_LPS_thio_0hrs_4MJW06120844	Macrophages
GSE10246	GNF Mouse GeneAtlas V3	http://www.ncbi.nlm.nih.gov/geo/query/acc.cgi?acc=GSE10246	GSM258703	macrophage_peri_LPS_thio_1hrs_4MJW06120845	Macrophages
GSE10246	GNF Mouse GeneAtlas V3	http://www.ncbi.nlm.nih.gov/geo/query/acc.cgi?acc=GSE10246	GSM258704	macrophage_peri_LPS_thio_1hrs_4MJW06120846	Macrophages
GSE10246	GNF Mouse GeneAtlas V3	http://www.ncbi.nlm.nih.gov/geo/query/acc.cgi?acc=GSE10246	GSM258705	macrophage_peri_LPS_thio_7hrs_4MJW06120847	Macrophages
GSE10246	GNF Mouse GeneAtlas V3	http://www.ncbi.nlm.nih.gov/geo/query/acc.cgi?acc=GSE10246	GSM258706	macrophage_peri_LPS_thio_7hrs_4MJW06120848	Macrophages
GSE10246	GNF Mouse GeneAtlas V3	http://www.ncbi.nlm.nih.gov/geo/query/acc.cgi?acc=GSE10246	GSM258707	mammary_gland__lact_4MJW061208187	Mammary gland tissue (lactating)
GSE10246	GNF Mouse GeneAtlas V3	http://www.ncbi.nlm.nih.gov/geo/query/acc.cgi?acc=GSE10246	GSM258708	mammary_gland__lact_4MJW061208188	Mammary gland tissue (lactating)
GSE10246	GNF Mouse GeneAtlas V3	http://www.ncbi.nlm.nih.gov/geo/query/acc.cgi?acc=GSE10246	GSM258709	mammary_gland_non-lactating_4MJW061208143	Mammary gland tissue (non-lactating)
GSE10246	GNF Mouse GeneAtlas V3	http://www.ncbi.nlm.nih.gov/geo/query/acc.cgi?acc=GSE10246	GSM258710	mammary_gland_non-lactating_4MJW061208144	Mammary gland tissue (non-lactating)
GSE10246	GNF Mouse GeneAtlas V3	http://www.ncbi.nlm.nih.gov/geo/query/acc.cgi?acc=GSE10246	GSM258711	mast_cells_4MJW06120851	Mast cells
GSE10246	GNF Mouse GeneAtlas V3	http://www.ncbi.nlm.nih.gov/geo/query/acc.cgi?acc=GSE10246	GSM258712	mast_cells_4MJW06120852	Mast cells
GSE10246	GNF Mouse GeneAtlas V3	http://www.ncbi.nlm.nih.gov/geo/query/acc.cgi?acc=GSE10246	GSM258713	mast_cells_IgE_4MJW06120883	Mast cells
GSE10246	GNF Mouse GeneAtlas V3	http://www.ncbi.nlm.nih.gov/geo/query/acc.cgi?acc=GSE10246	GSM258714	mast_cells_IgE_4MJW06120884	Mast cells
GSE10246	GNF Mouse GeneAtlas V3	http://www.ncbi.nlm.nih.gov/geo/query/acc.cgi?acc=GSE10246	GSM258715	mast_cells_IgE+antigen_1hr_4MJW06120885	Mast cells
GSE10246	GNF Mouse GeneAtlas V3	http://www.ncbi.nlm.nih.gov/geo/query/acc.cgi?acc=GSE10246	GSM258716	mast_cells_IgE+antigen_1hr_4MJW06120886	Mast cells
GSE10246	GNF Mouse GeneAtlas V3	http://www.ncbi.nlm.nih.gov/geo/query/acc.cgi?acc=GSE10246	GSM258717	mast_cells_IgE+antigen_6hr_4MJW06120887	Mast cells
GSE10246	GNF Mouse GeneAtlas V3	http://www.ncbi.nlm.nih.gov/geo/query/acc.cgi?acc=GSE10246	GSM258718	mast_cells_IgE+antigen_6hr_4MJW06120888	Mast cells
GSE10246	GNF Mouse GeneAtlas V3	http://www.ncbi.nlm.nih.gov/geo/query/acc.cgi?acc=GSE10246	GSM258719	mega_erythrocyte_progenitor_4MJW06120879	Mega erythrocyte progenitor cells
GSE10246	GNF Mouse GeneAtlas V3	http://www.ncbi.nlm.nih.gov/geo/query/acc.cgi?acc=GSE10246	GSM258720	mega_erythrocyte_progenitor_4MJW06120880	Mega erythrocyte progenitor cells
GSE10246	GNF Mouse GeneAtlas V3	http://www.ncbi.nlm.nih.gov/geo/query/acc.cgi?acc=GSE10246	GSM258721	microglia_4MJW061208183	Microglia
GSE10246	GNF Mouse GeneAtlas V3	http://www.ncbi.nlm.nih.gov/geo/query/acc.cgi?acc=GSE10246	GSM258722	microglia_4MJW061208184	Microglia
GSE10246	GNF Mouse GeneAtlas V3	http://www.ncbi.nlm.nih.gov/geo/query/acc.cgi?acc=GSE10246	GSM258725	min6_4MJW06120829	Pancreatic beta cells (MIN6)
GSE10246	GNF Mouse GeneAtlas V3	http://www.ncbi.nlm.nih.gov/geo/query/acc.cgi?acc=GSE10246	GSM258726	min6_4MJW06120830	Pancreatic beta cells (MIN6)
GSE10246	GNF Mouse GeneAtlas V3	http://www.ncbi.nlm.nih.gov/geo/query/acc.cgi?acc=GSE10246	GSM258727	neuro2a_4MJW06120833	Neuro2a cells
GSE10246	GNF Mouse GeneAtlas V3	http://www.ncbi.nlm.nih.gov/geo/query/acc.cgi?acc=GSE10246	GSM258728	neuro2a_4MJW06120834	Neuro2a cells
GSE10246	GNF Mouse GeneAtlas V3	http://www.ncbi.nlm.nih.gov/geo/query/acc.cgi?acc=GSE10246	GSM258729	nih_3T3_4MJW06120835	Embryonic fibroblast cells (NIH 3T3)
GSE10246	GNF Mouse GeneAtlas V3	http://www.ncbi.nlm.nih.gov/geo/query/acc.cgi?acc=GSE10246	GSM258730	nih_3T3_4MJW06120836	Embryonic fibroblast cells (NIH 3T3)
GSE10246	GNF Mouse GeneAtlas V3	http://www.ncbi.nlm.nih.gov/geo/query/acc.cgi?acc=GSE10246	GSM258731	NK_cells_4MJW06120881	NK cells
GSE10246	GNF Mouse GeneAtlas V3	http://www.ncbi.nlm.nih.gov/geo/query/acc.cgi?acc=GSE10246	GSM258732	NK_cells_4MJW06120882	NK cells
GSE10246	GNF Mouse GeneAtlas V3	http://www.ncbi.nlm.nih.gov/geo/query/acc.cgi?acc=GSE10246	GSM258733	nucleus_accumbens_4MJW061208145	Nucleus accumbens tissue
GSE10246	GNF Mouse GeneAtlas V3	http://www.ncbi.nlm.nih.gov/geo/query/acc.cgi?acc=GSE10246	GSM258734	nucleus_accumbens_4MJW061208146	Nucleus accumbens tissue
GSE10246	GNF Mouse GeneAtlas V3	http://www.ncbi.nlm.nih.gov/geo/query/acc.cgi?acc=GSE10246	GSM258735	olfactory_bulb_4MJW061208147	Olfactory bulb tissue
GSE10246	GNF Mouse GeneAtlas V3	http://www.ncbi.nlm.nih.gov/geo/query/acc.cgi?acc=GSE10246	GSM258736	olfactory_bulb_4MJW061208148	Olfactory bulb tissue
GSE10246	GNF Mouse GeneAtlas V3	http://www.ncbi.nlm.nih.gov/geo/query/acc.cgi?acc=GSE10246	GSM258737	osteoblast_day14_4MJW06120865	Osteoblasts d14
GSE10246	GNF Mouse GeneAtlas V3	http://www.ncbi.nlm.nih.gov/geo/query/acc.cgi?acc=GSE10246	GSM258738	osteoblast_day14_4MJW06120866	Osteoblasts d14
GSE10246	GNF Mouse GeneAtlas V3	http://www.ncbi.nlm.nih.gov/geo/query/acc.cgi?acc=GSE10246	GSM258739	osteoblast_day21_4MJW06120867	Osteoblasts d21
GSE10246	GNF Mouse GeneAtlas V3	http://www.ncbi.nlm.nih.gov/geo/query/acc.cgi?acc=GSE10246	GSM258740	osteoblast_day21_4MJW06120868	Osteoblasts d21
GSE10246	GNF Mouse GeneAtlas V3	http://www.ncbi.nlm.nih.gov/geo/query/acc.cgi?acc=GSE10246	GSM258741	osteoblast_day5_4MJW06120863	Osteoblasts d5
GSE10246	GNF Mouse GeneAtlas V3	http://www.ncbi.nlm.nih.gov/geo/query/acc.cgi?acc=GSE10246	GSM258742	osteoblast_day5_4MJW06120864	Osteoblasts d5
GSE10246	GNF Mouse GeneAtlas V3	http://www.ncbi.nlm.nih.gov/geo/query/acc.cgi?acc=GSE10246	GSM258743	osteoclasts_4MJW06120861	Osteoclasts
GSE10246	GNF Mouse GeneAtlas V3	http://www.ncbi.nlm.nih.gov/geo/query/acc.cgi?acc=GSE10246	GSM258744	osteoclasts_4MJW06120862	Osteoclasts
GSE10246	GNF Mouse GeneAtlas V3	http://www.ncbi.nlm.nih.gov/geo/query/acc.cgi?acc=GSE10246	GSM258745	ovary_4MJW061208149	Ovarian tissue
GSE10246	GNF Mouse GeneAtlas V3	http://www.ncbi.nlm.nih.gov/geo/query/acc.cgi?acc=GSE10246	GSM258746	ovary_4MJW061208150	Ovarian tissue
GSE10246	GNF Mouse GeneAtlas V3	http://www.ncbi.nlm.nih.gov/geo/query/acc.cgi?acc=GSE10246	GSM258747	pancreas_4MJW06120813	Pancreas tissue
GSE10246	GNF Mouse GeneAtlas V3	http://www.ncbi.nlm.nih.gov/geo/query/acc.cgi?acc=GSE10246	GSM258748	pancreas_4MJW06120814	Pancreas tissue
GSE10246	GNF Mouse GeneAtlas V3	http://www.ncbi.nlm.nih.gov/geo/query/acc.cgi?acc=GSE10246	GSM258749	pituitary_4MJW061208151	Pituitary tissue
GSE10246	GNF Mouse GeneAtlas V3	http://www.ncbi.nlm.nih.gov/geo/query/acc.cgi?acc=GSE10246	GSM258750	pituitary_4MJW061208152	Pituitary tissue
GSE10246	GNF Mouse GeneAtlas V3	http://www.ncbi.nlm.nih.gov/geo/query/acc.cgi?acc=GSE10246	GSM258751	placenta_4MJW061208189	Placental tissue
GSE10246	GNF Mouse GeneAtlas V3	http://www.ncbi.nlm.nih.gov/geo/query/acc.cgi?acc=GSE10246	GSM258752	placenta_4MJW061208190	Placental tissue
GSE10246	GNF Mouse GeneAtlas V3	http://www.ncbi.nlm.nih.gov/geo/query/acc.cgi?acc=GSE10246	GSM258753	prostate_4MJW061208153	Prostate tissue
GSE10246	GNF Mouse GeneAtlas V3	http://www.ncbi.nlm.nih.gov/geo/query/acc.cgi?acc=GSE10246	GSM258754	prostate_4MJW061208154	Prostate tissue
GSE10246	GNF Mouse GeneAtlas V3	http://www.ncbi.nlm.nih.gov/geo/query/acc.cgi?acc=GSE10246	GSM258755	RAW_264_7_4MJW06120837	Leukaemic monocyte macrophage cells
GSE10246	GNF Mouse GeneAtlas V3	http://www.ncbi.nlm.nih.gov/geo/query/acc.cgi?acc=GSE10246	GSM258756	RAW_264_7_4MJW06120838	Leukaemic monocyte macrophage cells
GSE10246	GNF Mouse GeneAtlas V3	http://www.ncbi.nlm.nih.gov/geo/query/acc.cgi?acc=GSE10246	GSM258757	retina_4MJW06120895	Retina tissue
GSE10246	GNF Mouse GeneAtlas V3	http://www.ncbi.nlm.nih.gov/geo/query/acc.cgi?acc=GSE10246	GSM258758	retina_4MJW06120896	Retina tissue
GSE10246	GNF Mouse GeneAtlas V3	http://www.ncbi.nlm.nih.gov/geo/query/acc.cgi?acc=GSE10246	GSM258759	retinal_pigment_epithelium_4MJW06120893	Retinal pigment epithelium
GSE10246	GNF Mouse GeneAtlas V3	http://www.ncbi.nlm.nih.gov/geo/query/acc.cgi?acc=GSE10246	GSM258760	retinal_pigment_epithelium_4MJW06120894	Retinal pigment epithelium
GSE10246	GNF Mouse GeneAtlas V3	http://www.ncbi.nlm.nih.gov/geo/query/acc.cgi?acc=GSE10246	GSM258761	salivary_gland_4MJW061208181	Salivary gland
GSE10246	GNF Mouse GeneAtlas V3	http://www.ncbi.nlm.nih.gov/geo/query/acc.cgi?acc=GSE10246	GSM258762	salivary_gland_4MJW061208182	Salivary gland
GSE10246	GNF Mouse GeneAtlas V3	http://www.ncbi.nlm.nih.gov/geo/query/acc.cgi?acc=GSE10246	GSM258763	skeletal_muscle_4MJW061208155	Skeletal muscle tissue
GSE10246	GNF Mouse GeneAtlas V3	http://www.ncbi.nlm.nih.gov/geo/query/acc.cgi?acc=GSE10246	GSM258764	skeletal_muscle_4MJW061208156	Skeletal muscle tissue
GSE10246	GNF Mouse GeneAtlas V3	http://www.ncbi.nlm.nih.gov/geo/query/acc.cgi?acc=GSE10246	GSM258765	spinal_cord_4MJW061208159	Spinal cord
GSE10246	GNF Mouse GeneAtlas V3	http://www.ncbi.nlm.nih.gov/geo/query/acc.cgi?acc=GSE10246	GSM258766	spinal_cord_4MJW061208160	Spinal cord
GSE10246	GNF Mouse GeneAtlas V3	http://www.ncbi.nlm.nih.gov/geo/query/acc.cgi?acc=GSE10246	GSM258767	spleen_4MJW061208161	Spleen tissue
GSE10246	GNF Mouse GeneAtlas V3	http://www.ncbi.nlm.nih.gov/geo/query/acc.cgi?acc=GSE10246	GSM258768	spleen_4MJW061208162	Spleen tissue
GSE10246	GNF Mouse GeneAtlas V3	http://www.ncbi.nlm.nih.gov/geo/query/acc.cgi?acc=GSE10246	GSM258769	stem_cells__HSC_4MJW06120877	Hematopoietic stem cells
GSE10246	GNF Mouse GeneAtlas V3	http://www.ncbi.nlm.nih.gov/geo/query/acc.cgi?acc=GSE10246	GSM258770	stem_cells__HSC_4MJW06120878	Hematopoietic stem cells
GSE10246	GNF Mouse GeneAtlas V3	http://www.ncbi.nlm.nih.gov/geo/query/acc.cgi?acc=GSE10246	GSM258771	stomach_4MJW061208163	Stomach tissue
GSE10246	GNF Mouse GeneAtlas V3	http://www.ncbi.nlm.nih.gov/geo/query/acc.cgi?acc=GSE10246	GSM258772	stomach_4MJW061208164	Stomach tissue
GSE10246	GNF Mouse GeneAtlas V3	http://www.ncbi.nlm.nih.gov/geo/query/acc.cgi?acc=GSE10246	GSM258773	T-cells_CD4+_4MJW061208113	T-cells CD4+
GSE10246	GNF Mouse GeneAtlas V3	http://www.ncbi.nlm.nih.gov/geo/query/acc.cgi?acc=GSE10246	GSM258774	T-cells_CD4+_4MJW061208114	T-cells CD4+
GSE10246	GNF Mouse GeneAtlas V3	http://www.ncbi.nlm.nih.gov/geo/query/acc.cgi?acc=GSE10246	GSM258775	T-cells_CD8+_4MJW061208115	T-cells CD8+
GSE10246	GNF Mouse GeneAtlas V3	http://www.ncbi.nlm.nih.gov/geo/query/acc.cgi?acc=GSE10246	GSM258776	T-cells_CD8+_4MJW061208116	T-cells CD8+
GSE10246	GNF Mouse GeneAtlas V3	http://www.ncbi.nlm.nih.gov/geo/query/acc.cgi?acc=GSE10246	GSM258777	T-cells_foxP3+_4MJW06120891	T-cells foxP3+
GSE10246	GNF Mouse GeneAtlas V3	http://www.ncbi.nlm.nih.gov/geo/query/acc.cgi?acc=GSE10246	GSM258778	T-cells_foxP3+_4MJW06120892	T-cells foxP3+
GSE10246	GNF Mouse GeneAtlas V3	http://www.ncbi.nlm.nih.gov/geo/query/acc.cgi?acc=GSE10246	GSM258779	testis_4MJW061208165	Testis tissue
GSE10246	GNF Mouse GeneAtlas V3	http://www.ncbi.nlm.nih.gov/geo/query/acc.cgi?acc=GSE10246	GSM258780	testis_4MJW061208166	Testis tissue
GSE10246	GNF Mouse GeneAtlas V3	http://www.ncbi.nlm.nih.gov/geo/query/acc.cgi?acc=GSE10246	GSM258781	thymocyte_DP_CD4+CD8+_4MJW061208171	Thymocyte DP CD4+, CD8+
GSE10246	GNF Mouse GeneAtlas V3	http://www.ncbi.nlm.nih.gov/geo/query/acc.cgi?acc=GSE10246	GSM258782	thymocyte_DP_CD4+CD8+_4MJW061208172	Thymocyte DP CD4+, CD8+
GSE10246	GNF Mouse GeneAtlas V3	http://www.ncbi.nlm.nih.gov/geo/query/acc.cgi?acc=GSE10246	GSM258783	thymocyte_SP_CD4+_4MJW061208173	Thymocyte SP CD4+
GSE10246	GNF Mouse GeneAtlas V3	http://www.ncbi.nlm.nih.gov/geo/query/acc.cgi?acc=GSE10246	GSM258784	thymocyte_SP_CD4+_4MJW061208174	Thymocyte SP CD4+
GSE10246	GNF Mouse GeneAtlas V3	http://www.ncbi.nlm.nih.gov/geo/query/acc.cgi?acc=GSE10246	GSM258785	thymocyte_SP_CD8+_4MJW061208175	Thymocyte SP CD8+
GSE10246	GNF Mouse GeneAtlas V3	http://www.ncbi.nlm.nih.gov/geo/query/acc.cgi?acc=GSE10246	GSM258786	thymocyte_SP_CD8+_4MJW061208176	Thymocyte SP CD8+
GSE10246	GNF Mouse GeneAtlas V3	http://www.ncbi.nlm.nih.gov/geo/query/acc.cgi?acc=GSE10246	GSM258787	umbilical_cord_4MJW061208185	Umbilical cord tissue
GSE10246	GNF Mouse GeneAtlas V3	http://www.ncbi.nlm.nih.gov/geo/query/acc.cgi?acc=GSE10246	GSM258788	umbilical_cord_4MJW061208186	Umbilical cord tissue
GSE10246	GNF Mouse GeneAtlas V3	http://www.ncbi.nlm.nih.gov/geo/query/acc.cgi?acc=GSE10246	GSM258789	uterus_4MJW061208169	Uterus tissue
GSE10246	GNF Mouse GeneAtlas V3	http://www.ncbi.nlm.nih.gov/geo/query/acc.cgi?acc=GSE10246	GSM258790	uterus_4MJW061208170	Uterus tissue
GSE19534	Alpha-synuclein deficiency affects brain Foxp1 expression and ultrasonic vocalization	http://www.ncbi.nlm.nih.gov/geo/query/acc.cgi?acc=GSE19534	GSM487046	cerebellum wild type 6 month replicate 1	Cerebellum
GSE19534	Alpha-synuclein deficiency affects brain Foxp1 expression and ultrasonic vocalization	http://www.ncbi.nlm.nih.gov/geo/query/acc.cgi?acc=GSE19534	GSM487047	cerebellum wild type 6 month replicate 2	Cerebellum
GSE19534	Alpha-synuclein deficiency affects brain Foxp1 expression and ultrasonic vocalization	http://www.ncbi.nlm.nih.gov/geo/query/acc.cgi?acc=GSE19534	GSM487048	cerebellum wild type 6 month replicate 3	Cerebellum
GSE19534	Alpha-synuclein deficiency affects brain Foxp1 expression and ultrasonic vocalization	http://www.ncbi.nlm.nih.gov/geo/query/acc.cgi?acc=GSE19534	GSM487049	cerebellum SNCA knockout 6 month replicate 1	Cerebellum
GSE19534	Alpha-synuclein deficiency affects brain Foxp1 expression and ultrasonic vocalization	http://www.ncbi.nlm.nih.gov/geo/query/acc.cgi?acc=GSE19534	GSM487050	cerebellum SNCA knockout 6 month replicate 2	Cerebellum
GSE19534	Alpha-synuclein deficiency affects brain Foxp1 expression and ultrasonic vocalization	http://www.ncbi.nlm.nih.gov/geo/query/acc.cgi?acc=GSE19534	GSM487051	cerebellum SNCA knockout 6 month replicate 3	Cerebellum
GSE19534	Alpha-synuclein deficiency affects brain Foxp1 expression and ultrasonic vocalization	http://www.ncbi.nlm.nih.gov/geo/query/acc.cgi?acc=GSE19534	GSM487052	striatum wild type 6 month replicate 1	Striatum
GSE19534	Alpha-synuclein deficiency affects brain Foxp1 expression and ultrasonic vocalization	http://www.ncbi.nlm.nih.gov/geo/query/acc.cgi?acc=GSE19534	GSM487053	striatum wild type 6 month replicate 2	Striatum
GSE19534	Alpha-synuclein deficiency affects brain Foxp1 expression and ultrasonic vocalization	http://www.ncbi.nlm.nih.gov/geo/query/acc.cgi?acc=GSE19534	GSM487054	striatum wild type 6 month replicate 3	Striatum
GSE19534	Alpha-synuclein deficiency affects brain Foxp1 expression and ultrasonic vocalization	http://www.ncbi.nlm.nih.gov/geo/query/acc.cgi?acc=GSE19534	GSM487055	striatum SNCA knockout 6 month replicate 1	Striatum
GSE19534	Alpha-synuclein deficiency affects brain Foxp1 expression and ultrasonic vocalization	http://www.ncbi.nlm.nih.gov/geo/query/acc.cgi?acc=GSE19534	GSM487056	striatum SNCA knockout 6 month replicate 2	Striatum
GSE19534	Alpha-synuclein deficiency affects brain Foxp1 expression and ultrasonic vocalization	http://www.ncbi.nlm.nih.gov/geo/query/acc.cgi?acc=GSE19534	GSM487057	striatum SNCA knockout 6 month replicate 3	Striatum
GSE19534	Alpha-synuclein deficiency affects brain Foxp1 expression and ultrasonic vocalization	http://www.ncbi.nlm.nih.gov/geo/query/acc.cgi?acc=GSE19534	GSM487058	cerebellum wild type 21 month replicate 1	Cerebellum
GSE19534	Alpha-synuclein deficiency affects brain Foxp1 expression and ultrasonic vocalization	http://www.ncbi.nlm.nih.gov/geo/query/acc.cgi?acc=GSE19534	GSM487059	cerebellum wild type 21 month replicate 2	Cerebellum
GSE19534	Alpha-synuclein deficiency affects brain Foxp1 expression and ultrasonic vocalization	http://www.ncbi.nlm.nih.gov/geo/query/acc.cgi?acc=GSE19534	GSM487060	cerebellum wild type 21 month replicate 3	Cerebellum
GSE19534	Alpha-synuclein deficiency affects brain Foxp1 expression and ultrasonic vocalization	http://www.ncbi.nlm.nih.gov/geo/query/acc.cgi?acc=GSE19534	GSM487061	cerebellum wild type 21 month replicate 4	Cerebellum
GSE19534	Alpha-synuclein deficiency affects brain Foxp1 expression and ultrasonic vocalization	http://www.ncbi.nlm.nih.gov/geo/query/acc.cgi?acc=GSE19534	GSM487062	cerebellum SNCA knockout 21 month replicate 1	Cerebellum
GSE19534	Alpha-synuclein deficiency affects brain Foxp1 expression and ultrasonic vocalization	http://www.ncbi.nlm.nih.gov/geo/query/acc.cgi?acc=GSE19534	GSM487063	cerebellum SNCA knockout 21 month replicate 2	Cerebellum
GSE19534	Alpha-synuclein deficiency affects brain Foxp1 expression and ultrasonic vocalization	http://www.ncbi.nlm.nih.gov/geo/query/acc.cgi?acc=GSE19534	GSM487064	cerebellum SNCA knockout 21 month replicate 3	Cerebellum
GSE19534	Alpha-synuclein deficiency affects brain Foxp1 expression and ultrasonic vocalization	http://www.ncbi.nlm.nih.gov/geo/query/acc.cgi?acc=GSE19534	GSM487065	cerebellum SNCA knockout 21 month replicate 4	Cerebellum
GSE19534	Alpha-synuclein deficiency affects brain Foxp1 expression and ultrasonic vocalization	http://www.ncbi.nlm.nih.gov/geo/query/acc.cgi?acc=GSE19534	GSM487066	striatum wild type 21 month replicate 1	Striatum
GSE19534	Alpha-synuclein deficiency affects brain Foxp1 expression and ultrasonic vocalization	http://www.ncbi.nlm.nih.gov/geo/query/acc.cgi?acc=GSE19534	GSM487067	striatum wild type 21 month replicate 2	Striatum
GSE19534	Alpha-synuclein deficiency affects brain Foxp1 expression and ultrasonic vocalization	http://www.ncbi.nlm.nih.gov/geo/query/acc.cgi?acc=GSE19534	GSM487068	striatum wild type 21 month replicate 3	Striatum
GSE19534	Alpha-synuclein deficiency affects brain Foxp1 expression and ultrasonic vocalization	http://www.ncbi.nlm.nih.gov/geo/query/acc.cgi?acc=GSE19534	GSM487069	striatum SNCA knockout 21 month replicate 1	Striatum
GSE19534	Alpha-synuclein deficiency affects brain Foxp1 expression and ultrasonic vocalization	http://www.ncbi.nlm.nih.gov/geo/query/acc.cgi?acc=GSE19534	GSM487070	striatum SNCA knockout 21 month replicate 2	Striatum
GSE19534	Alpha-synuclein deficiency affects brain Foxp1 expression and ultrasonic vocalization	http://www.ncbi.nlm.nih.gov/geo/query/acc.cgi?acc=GSE19534	GSM487071	striatum SNCA knockout 21 month replicate 3	Striatum
GSE21143	PLAGL2 regulates Wnt signaling to impede differentiation in neural stem cells and glioma	http://www.ncbi.nlm.nih.gov/geo/query/acc.cgi?acc=GSE21143	GSM529445	NSC_FBS_V1	mNSC p53-null d1
GSE21143	PLAGL2 regulates Wnt signaling to impede differentiation in neural stem cells and glioma	http://www.ncbi.nlm.nih.gov/geo/query/acc.cgi?acc=GSE21143	GSM529448	NSC_FBS_L1	mNSC p53-null d1
GSE21143	PLAGL2 regulates Wnt signaling to impede differentiation in neural stem cells and glioma	http://www.ncbi.nlm.nih.gov/geo/query/acc.cgi?acc=GSE21143	GSM529449	NSC_FBS_V2	mNSC p53-null d1
GSE21143	PLAGL2 regulates Wnt signaling to impede differentiation in neural stem cells and glioma	http://www.ncbi.nlm.nih.gov/geo/query/acc.cgi?acc=GSE21143	GSM529450	NSC_FBS_L2	mNSC p53-null d1
GSE21143	PLAGL2 regulates Wnt signaling to impede differentiation in neural stem cells and glioma	http://www.ncbi.nlm.nih.gov/geo/query/acc.cgi?acc=GSE21143	GSM529451	NSC_FBS_V3	mNSC p53-null d1
GSE21143	PLAGL2 regulates Wnt signaling to impede differentiation in neural stem cells and glioma	http://www.ncbi.nlm.nih.gov/geo/query/acc.cgi?acc=GSE21143	GSM529452	NSC_FBS_L3	mNSC p53-null d1
GSE22927	Hierarchical synergy of Pten, p53 and Rb pathways in high-grade astrocytoma induced in adult brain	http://www.ncbi.nlm.nih.gov/geo/query/acc.cgi?acc=GSE22927	GSM566195	RNA, tumor from Pten; p53 double knockout mouse, mouse 250, male	Front lobe tumor
GSE22927	Hierarchical synergy of Pten, p53 and Rb pathways in high-grade astrocytoma induced in adult brain	http://www.ncbi.nlm.nih.gov/geo/query/acc.cgi?acc=GSE22927	GSM566346	RNA, tumor from Pten; p53 double knockout mouse, mouse 274, male	Brain tumor
GSE22927	Hierarchical synergy of Pten, p53 and Rb pathways in high-grade astrocytoma induced in adult brain	http://www.ncbi.nlm.nih.gov/geo/query/acc.cgi?acc=GSE22927	GSM566347	RNA, tumor from Pten; p53 double knockout mouse, mouse 287, female	Basal ganglia tumor
GSE22927	Hierarchical synergy of Pten, p53 and Rb pathways in high-grade astrocytoma induced in adult brain	http://www.ncbi.nlm.nih.gov/geo/query/acc.cgi?acc=GSE22927	GSM566348	RNA, tumor from Pten; p53 double knockout mouse, mouse 278, male	Basal ganglia tumor
GSE22927	Hierarchical synergy of Pten, p53 and Rb pathways in high-grade astrocytoma induced in adult brain	http://www.ncbi.nlm.nih.gov/geo/query/acc.cgi?acc=GSE22927	GSM566349	RNA, tumor2 from Pten; p53 double knockout mouse, mouse 278, male	Cortex tumor
GSE22927	Hierarchical synergy of Pten, p53 and Rb pathways in high-grade astrocytoma induced in adult brain	http://www.ncbi.nlm.nih.gov/geo/query/acc.cgi?acc=GSE22927	GSM566350	RNA, tumor from Pten; p53 double knockout mouse, mouse 340, male	Left cranial nerve tumor
GSE22927	Hierarchical synergy of Pten, p53 and Rb pathways in high-grade astrocytoma induced in adult brain	http://www.ncbi.nlm.nih.gov/geo/query/acc.cgi?acc=GSE22927	GSM566351	RNA, tumor2 from Pten; p53 double knockout mouse, mouse 340, male	Basal ganglia tumor
GSE22927	Hierarchical synergy of Pten, p53 and Rb pathways in high-grade astrocytoma induced in adult brain	http://www.ncbi.nlm.nih.gov/geo/query/acc.cgi?acc=GSE22927	GSM566352	RNA, tumor from Pten; p53 double knockout mouse, mouse 404, male	Right cranial nerve tumor
GSE22927	Hierarchical synergy of Pten, p53 and Rb pathways in high-grade astrocytoma induced in adult brain	http://www.ncbi.nlm.nih.gov/geo/query/acc.cgi?acc=GSE22927	GSM566353	RNA, tumor from Pten; p53 double knockout mouse, mouse 500, female	Basal ganglia tumor
GSE22927	Hierarchical synergy of Pten, p53 and Rb pathways in high-grade astrocytoma induced in adult brain	http://www.ncbi.nlm.nih.gov/geo/query/acc.cgi?acc=GSE22927	GSM566354	RNA, tumor from Pten; p53 double knockout mouse, mouse 515, male	Right cranial nerve tumor
GSE22927	Hierarchical synergy of Pten, p53 and Rb pathways in high-grade astrocytoma induced in adult brain	http://www.ncbi.nlm.nih.gov/geo/query/acc.cgi?acc=GSE22927	GSM566355	RNA, tumor from Pten; p53 double knockout mouse, mouse 554, female	Brain right hemisphere tumor
GSE22927	Hierarchical synergy of Pten, p53 and Rb pathways in high-grade astrocytoma induced in adult brain	http://www.ncbi.nlm.nih.gov/geo/query/acc.cgi?acc=GSE22927	GSM566356	RNA, tumor from Pten; p53 double knockout mouse, mouse 557, male	Ventricle tumor
GSE22927	Hierarchical synergy of Pten, p53 and Rb pathways in high-grade astrocytoma induced in adult brain	http://www.ncbi.nlm.nih.gov/geo/query/acc.cgi?acc=GSE22927	GSM566357	RNA, tumor from Pten; p53 double knockout mouse, mouse 560, female	Brain right hemisphere tumor
GSE22927	Hierarchical synergy of Pten, p53 and Rb pathways in high-grade astrocytoma induced in adult brain	http://www.ncbi.nlm.nih.gov/geo/query/acc.cgi?acc=GSE22927	GSM566358	RNA, tumor from Pten; p53 double knockout mouse, mouse 658, female	Right cranial nerve tumor
GSE22927	Hierarchical synergy of Pten, p53 and Rb pathways in high-grade astrocytoma induced in adult brain	http://www.ncbi.nlm.nih.gov/geo/query/acc.cgi?acc=GSE22927	GSM566359	RNA, tumor from Pten; p53 double knockout mouse, mouse 661, female	Right cranial nerve tumor
GSE22927	Hierarchical synergy of Pten, p53 and Rb pathways in high-grade astrocytoma induced in adult brain	http://www.ncbi.nlm.nih.gov/geo/query/acc.cgi?acc=GSE22927	GSM566360	RNA, tumor from Pten; p53 double knockout mouse, mouse 898, female	Spinal cord tumor
GSE22927	Hierarchical synergy of Pten, p53 and Rb pathways in high-grade astrocytoma induced in adult brain	http://www.ncbi.nlm.nih.gov/geo/query/acc.cgi?acc=GSE22927	GSM566361	RNA, tumor from Pten; p53 double knockout mouse, mouse 900, male	Cerebellum tumor
GSE22927	Hierarchical synergy of Pten, p53 and Rb pathways in high-grade astrocytoma induced in adult brain	http://www.ncbi.nlm.nih.gov/geo/query/acc.cgi?acc=GSE22927	GSM566362	RNA, tumor from Pten; p53 double knockout mouse, mouse 903, male	Right cranial nerve tumor
GSE22927	Hierarchical synergy of Pten, p53 and Rb pathways in high-grade astrocytoma induced in adult brain	http://www.ncbi.nlm.nih.gov/geo/query/acc.cgi?acc=GSE22927	GSM566363	RNA, tumor from Pten; p53 double knockout mouse, mouse 1031, female	Brain left hemisphere tumor
GSE22927	Hierarchical synergy of Pten, p53 and Rb pathways in high-grade astrocytoma induced in adult brain	http://www.ncbi.nlm.nih.gov/geo/query/acc.cgi?acc=GSE22927	GSM566364	RNA, tumor from Pten; p53 double knockout mouse, mouse 1256, male	Left midbrain tumor
GSE22927	Hierarchical synergy of Pten, p53 and Rb pathways in high-grade astrocytoma induced in adult brain	http://www.ncbi.nlm.nih.gov/geo/query/acc.cgi?acc=GSE22927	GSM566365	RNA, tumor from Pten; p53 double knockout mouse, mouse 1257, male	Brain right hemisphere tumor
GSE22927	Hierarchical synergy of Pten, p53 and Rb pathways in high-grade astrocytoma induced in adult brain	http://www.ncbi.nlm.nih.gov/geo/query/acc.cgi?acc=GSE22927	GSM566366	RNA, tumor from Pten; p53 double knockout mouse, mouse 1381, male	Brain right hemisphere tumor
GSE22927	Hierarchical synergy of Pten, p53 and Rb pathways in high-grade astrocytoma induced in adult brain	http://www.ncbi.nlm.nih.gov/geo/query/acc.cgi?acc=GSE22927	GSM566367	RNA, tumor from Pten; p53 double knockout mouse, mouse 1528, male	Anterior cortex tumor
GSE22927	Hierarchical synergy of Pten, p53 and Rb pathways in high-grade astrocytoma induced in adult brain	http://www.ncbi.nlm.nih.gov/geo/query/acc.cgi?acc=GSE22927	GSM566405	RNA, tumor from Pten; p53; Rb1 triple knockout mouse, mouse 491, male	Cranial nerve tumor
GSE22927	Hierarchical synergy of Pten, p53 and Rb pathways in high-grade astrocytoma induced in adult brain	http://www.ncbi.nlm.nih.gov/geo/query/acc.cgi?acc=GSE22927	GSM566406	RNA, tumor2 from Pten; p53; Rb1 triple knockout mouse, mouse 609, female	Olfactory bulb tumor
GSE22927	Hierarchical synergy of Pten, p53 and Rb pathways in high-grade astrocytoma induced in adult brain	http://www.ncbi.nlm.nih.gov/geo/query/acc.cgi?acc=GSE22927	GSM566407	RNA, tumor from Pten; p53; Rb1 triple knockout mouse, mouse 615, male	Right cortex tumor
GSE22927	Hierarchical synergy of Pten, p53 and Rb pathways in high-grade astrocytoma induced in adult brain	http://www.ncbi.nlm.nih.gov/geo/query/acc.cgi?acc=GSE22927	GSM566408	RNA, tumor from Pten; p53; Rb1 triple knockout mouse, mouse 670, male	Cortex tumor
GSE22927	Hierarchical synergy of Pten, p53 and Rb pathways in high-grade astrocytoma induced in adult brain	http://www.ncbi.nlm.nih.gov/geo/query/acc.cgi?acc=GSE22927	GSM566409	RNA, tumor from Pten; p53; Rb1 triple knockout mouse, mouse 672, male	Cortex tumor
GSE22927	Hierarchical synergy of Pten, p53 and Rb pathways in high-grade astrocytoma induced in adult brain	http://www.ncbi.nlm.nih.gov/geo/query/acc.cgi?acc=GSE22927	GSM566410	RNA, tumor from Pten; p53; Rb1 triple knockout mouse, mouse 1294, female	Cranial nerve tumor
GSE22927	Hierarchical synergy of Pten, p53 and Rb pathways in high-grade astrocytoma induced in adult brain	http://www.ncbi.nlm.nih.gov/geo/query/acc.cgi?acc=GSE22927	GSM566411	RNA, tumor from Pten; p53; Rb1 triple knockout mouse, mouse 1296, male	Corpus callosum tumor
GSE22927	Hierarchical synergy of Pten, p53 and Rb pathways in high-grade astrocytoma induced in adult brain	http://www.ncbi.nlm.nih.gov/geo/query/acc.cgi?acc=GSE22927	GSM566412	RNA, tumor from Pten; p53; Rb1 triple knockout mouse, mouse 1346, female	Cortex tumor
GSE22927	Hierarchical synergy of Pten, p53 and Rb pathways in high-grade astrocytoma induced in adult brain	http://www.ncbi.nlm.nih.gov/geo/query/acc.cgi?acc=GSE22927	GSM566413	RNA, tumor from Pten; p53; Rb1 triple knockout mouse, mouse 1623, female	Ventricle tumor
GSE22927	Hierarchical synergy of Pten, p53 and Rb pathways in high-grade astrocytoma induced in adult brain	http://www.ncbi.nlm.nih.gov/geo/query/acc.cgi?acc=GSE22927	GSM566414	RNA, tumor from Pten; p53; Rb1 triple knockout mouse, mouse 1867, female	Left ventricle tumor
GSE22927	Hierarchical synergy of Pten, p53 and Rb pathways in high-grade astrocytoma induced in adult brain	http://www.ncbi.nlm.nih.gov/geo/query/acc.cgi?acc=GSE22927	GSM566415	RNA, tumor from Pten; p53; Rb1 triple knockout mouse, mouse 2586, male	Ventricle tumor
GSE22927	Hierarchical synergy of Pten, p53 and Rb pathways in high-grade astrocytoma induced in adult brain	http://www.ncbi.nlm.nih.gov/geo/query/acc.cgi?acc=GSE22927	GSM566416	RNA, tumor from Pten; p53; Rb1 triple knockout mouse, mouse 2620, female	Right cranial nerve tumor
GSE22927	Hierarchical synergy of Pten, p53 and Rb pathways in high-grade astrocytoma induced in adult brain	http://www.ncbi.nlm.nih.gov/geo/query/acc.cgi?acc=GSE22927	GSM566417	RNA, tumor from Pten; p53; Rb1 triple knockout mouse, mouse 2591, male	Right cortex tumor
GSE22927	Hierarchical synergy of Pten, p53 and Rb pathways in high-grade astrocytoma induced in adult brain	http://www.ncbi.nlm.nih.gov/geo/query/acc.cgi?acc=GSE22927	GSM566418	RNA, tumor from Pten; p53; Rb1 triple knockout mouse, mouse 2862, female	Cortex tumor
GSE22927	Hierarchical synergy of Pten, p53 and Rb pathways in high-grade astrocytoma induced in adult brain	http://www.ncbi.nlm.nih.gov/geo/query/acc.cgi?acc=GSE22927	GSM648523	RNA, tumor from Pten; p53 double knockout mouse, mouse 902, male	Left cranial nerve tumor
GSE26749	Gene expression of cerebellar Purkinje cells	http://www.ncbi.nlm.nih.gov/geo/query/acc.cgi?acc=GSE26749	GSM658321	Purkinje cells animal1-1	Cerebellar purkinje cells
GSE26749	Gene expression of cerebellar Purkinje cells	http://www.ncbi.nlm.nih.gov/geo/query/acc.cgi?acc=GSE26749	GSM658322	Purkinje cells animal1-2	Cerebellar purkinje cells
GSE26749	Gene expression of cerebellar Purkinje cells	http://www.ncbi.nlm.nih.gov/geo/query/acc.cgi?acc=GSE26749	GSM658323	Purkinje cells animal2-1	Cerebellar purkinje cells
GSE26749	Gene expression of cerebellar Purkinje cells	http://www.ncbi.nlm.nih.gov/geo/query/acc.cgi?acc=GSE26749	GSM658324	Purkinje cells animal2-2	Cerebellar purkinje cells
GSE26750	Gene expression of cerebellar granule cell layer	http://www.ncbi.nlm.nih.gov/geo/query/acc.cgi?acc=GSE26750	GSM658325	Granule cell layer animal1-1	Cerebellar granule cells
GSE26750	Gene expression of cerebellar granule cell layer	http://www.ncbi.nlm.nih.gov/geo/query/acc.cgi?acc=GSE26750	GSM658326	Granule cell layer animal1-2	Cerebellar granule cells
GSE27159	Expression profiling of the murine neural crest precursor cell line, JoMa1	http://www.ncbi.nlm.nih.gov/geo/query/acc.cgi?acc=GSE27159	GSM671403	JoMa1_1	Neural crest precursor cells
GSE27159	Expression profiling of the murine neural crest precursor cell line, JoMa1	http://www.ncbi.nlm.nih.gov/geo/query/acc.cgi?acc=GSE27159	GSM671404	JoMa1_2	Neural crest precursor cells
GSE27159	Expression profiling of the murine neural crest precursor cell line, JoMa1	http://www.ncbi.nlm.nih.gov/geo/query/acc.cgi?acc=GSE27159	GSM671405	JoMa1_3	Neural crest precursor cells
GSE27159	Expression profiling of the murine neural crest precursor cell line, JoMa1	http://www.ncbi.nlm.nih.gov/geo/query/acc.cgi?acc=GSE27159	GSM671406	JoMa1_GFP	Neural crest precursor cells
GSE27159	Expression profiling of the murine neural crest precursor cell line, JoMa1	http://www.ncbi.nlm.nih.gov/geo/query/acc.cgi?acc=GSE27159	GSM671407	mT3	Neural crest precursor cells
GSE27159	Expression profiling of the murine neural crest precursor cell line, JoMa1	http://www.ncbi.nlm.nih.gov/geo/query/acc.cgi?acc=GSE27159	GSM671408	mT4	Neural crest precursor cells
GSE27159	Expression profiling of the murine neural crest precursor cell line, JoMa1	http://www.ncbi.nlm.nih.gov/geo/query/acc.cgi?acc=GSE27159	GSM671409	mT5	Neural crest precursor cells
GSE27159	Expression profiling of the murine neural crest precursor cell line, JoMa1	http://www.ncbi.nlm.nih.gov/geo/query/acc.cgi?acc=GSE27159	GSM671410	mT6	Neural crest precursor cells
GSE27391	Metabolic control of adult neural stem cell activity by FASN-_dependent lipogenesis	http://www.ncbi.nlm.nih.gov/geo/query/acc.cgi?acc=GSE27391	GSM677358	Spot14+ rep1	NSC
GSE27391	Metabolic control of adult neural stem cell activity by FASN-_dependent lipogenesis	http://www.ncbi.nlm.nih.gov/geo/query/acc.cgi?acc=GSE27391	GSM677359	Spot14+ rep2	NSC
GSE27391	Metabolic control of adult neural stem cell activity by FASN-_dependent lipogenesis	http://www.ncbi.nlm.nih.gov/geo/query/acc.cgi?acc=GSE27391	GSM677360	Spot14+ rep3	NSC
GSE27391	Metabolic control of adult neural stem cell activity by FASN-_dependent lipogenesis	http://www.ncbi.nlm.nih.gov/geo/query/acc.cgi?acc=GSE27391	GSM677361	Spot14- rep1	NSC
GSE27391	Metabolic control of adult neural stem cell activity by FASN-_dependent lipogenesis	http://www.ncbi.nlm.nih.gov/geo/query/acc.cgi?acc=GSE27391	GSM677362	Spot14- rep2	NSC
GSE27391	Metabolic control of adult neural stem cell activity by FASN-_dependent lipogenesis	http://www.ncbi.nlm.nih.gov/geo/query/acc.cgi?acc=GSE27391	GSM677363	Spot14- rep3	NSC
GSE27630	The transcription factor Otx2 regulates choroid plexus development and function	http://www.ncbi.nlm.nih.gov/geo/query/acc.cgi?acc=GSE27630	GSM684731	Fourth ventricular choroid plexus from wildtype mice at E13, biological replicate 1	Fourth ventricular choroid plexus E13
GSE27630	The transcription factor Otx2 regulates choroid plexus development and function	http://www.ncbi.nlm.nih.gov/geo/query/acc.cgi?acc=GSE27630	GSM684732	Fourth ventricular choroid plexus from wildtype mice at E13, biological replicate 2	Fourth ventricular choroid plexus E13
GSE27630	The transcription factor Otx2 regulates choroid plexus development and function	http://www.ncbi.nlm.nih.gov/geo/query/acc.cgi?acc=GSE27630	GSM684733	Fourth ventricular choroid plexus from wildtype mice at E13, biological replicate 3	Fourth ventricular choroid plexus E13
GSE27630	The transcription factor Otx2 regulates choroid plexus development and function	http://www.ncbi.nlm.nih.gov/geo/query/acc.cgi?acc=GSE27630	GSM684734	Fourth ventricular choroid plexus from wildtype mice at E13, biological replicate 4	Fourth ventricular choroid plexus E13
GSE30419	Mesenchymal stem cells and neural crest stem cells from adult bone marrow: characterization of their surprising similarities and differences	http://www.ncbi.nlm.nih.gov/geo/query/acc.cgi?acc=GSE30419	GSM795638	Adult bone marrow MSC, replicate 1	MSC adult bone marrow
GSE30419	Mesenchymal stem cells and neural crest stem cells from adult bone marrow: characterization of their surprising similarities and differences	http://www.ncbi.nlm.nih.gov/geo/query/acc.cgi?acc=GSE30419	GSM795639	Adult bone marrow MSC, replicate 2	MSC adult bone marrow
GSE30419	Mesenchymal stem cells and neural crest stem cells from adult bone marrow: characterization of their surprising similarities and differences	http://www.ncbi.nlm.nih.gov/geo/query/acc.cgi?acc=GSE30419	GSM795640	Adult bone marrow MSC, replicate 3	MSC adult bone marrow
GSE30419	Mesenchymal stem cells and neural crest stem cells from adult bone marrow: characterization of their surprising similarities and differences	http://www.ncbi.nlm.nih.gov/geo/query/acc.cgi?acc=GSE30419	GSM795641	Adult bone marrow NCSC, replicate 1	NCSC adult bone marrow
GSE30419	Mesenchymal stem cells and neural crest stem cells from adult bone marrow: characterization of their surprising similarities and differences	http://www.ncbi.nlm.nih.gov/geo/query/acc.cgi?acc=GSE30419	GSM795642	Adult bone marrow NCSC, replicate 2	NCSC adult bone marrow
GSE30419	Mesenchymal stem cells and neural crest stem cells from adult bone marrow: characterization of their surprising similarities and differences	http://www.ncbi.nlm.nih.gov/geo/query/acc.cgi?acc=GSE30419	GSM795643	Adult bone marrow NCSC, replicate 3	NCSC adult bone marrow
GSE30767	Vascular endothelial growth factor (VEGF) isoform regulation of early forebrain development	http://www.ncbi.nlm.nih.gov/geo/query/acc.cgi?acc=GSE30767	GSM763494	E9.5 wildtype ms. Forebrain, rep 1	Forebrain E9.5
GSE30767	Vascular endothelial growth factor (VEGF) isoform regulation of early forebrain development	http://www.ncbi.nlm.nih.gov/geo/query/acc.cgi?acc=GSE30767	GSM763495	E9.5 wildtype ms. Forebrain, rep 2	Forebrain E9.5
GSE30767	Vascular endothelial growth factor (VEGF) isoform regulation of early forebrain development	http://www.ncbi.nlm.nih.gov/geo/query/acc.cgi?acc=GSE30767	GSM763496	E9.5 wildtype ms. Forebrain, rep 3	Forebrain E9.5
GSE30767	Vascular endothelial growth factor (VEGF) isoform regulation of early forebrain development	http://www.ncbi.nlm.nih.gov/geo/query/acc.cgi?acc=GSE30767	GSM763497	E9.5 wildtype ms. Forebrain, rep 4	Forebrain E9.5
GSE30767	Vascular endothelial growth factor (VEGF) isoform regulation of early forebrain development	http://www.ncbi.nlm.nih.gov/geo/query/acc.cgi?acc=GSE30767	GSM763498	E9.5 VEGF120 ms. Forebrain, rep 1	Forebrain E9.5
GSE30767	Vascular endothelial growth factor (VEGF) isoform regulation of early forebrain development	http://www.ncbi.nlm.nih.gov/geo/query/acc.cgi?acc=GSE30767	GSM763499	E9.5 VEGF120 ms. Forebrain, rep 2	Forebrain E9.5
GSE30767	Vascular endothelial growth factor (VEGF) isoform regulation of early forebrain development	http://www.ncbi.nlm.nih.gov/geo/query/acc.cgi?acc=GSE30767	GSM763500	E9.5 VEGF120 ms. Forebrain, rep 3	Forebrain E9.5
GSE30767	Vascular endothelial growth factor (VEGF) isoform regulation of early forebrain development	http://www.ncbi.nlm.nih.gov/geo/query/acc.cgi?acc=GSE30767	GSM763501	E9.5 VEGF120 ms. Forebrain, rep 4	Forebrain E9.5
GSE30957	Expression data from mouse embryo during neural tube closure	http://www.ncbi.nlm.nih.gov/geo/query/acc.cgi?acc=GSE30957	GSM767625	FVB/N biological replicate 1	Mouse embryo just prior to cranial neural closure
GSE30957	Expression data from mouse embryo during neural tube closure	http://www.ncbi.nlm.nih.gov/geo/query/acc.cgi?acc=GSE30957	GSM767626	FVB/N biological replicate 2	Mouse embryo just prior to cranial neural closure
GSE30957	Expression data from mouse embryo during neural tube closure	http://www.ncbi.nlm.nih.gov/geo/query/acc.cgi?acc=GSE30957	GSM767627	FVB/N biological replicate 3	Mouse embryo just prior to cranial neural closure
GSE30957	Expression data from mouse embryo during neural tube closure	http://www.ncbi.nlm.nih.gov/geo/query/acc.cgi?acc=GSE30957	GSM767628	FVB/N biological replicate 4	Mouse embryo just prior to cranial neural closure
GSE30957	Expression data from mouse embryo during neural tube closure	http://www.ncbi.nlm.nih.gov/geo/query/acc.cgi?acc=GSE30957	GSM767629	Cecr2Gt45Bic FVB/N biological replicate 1	Mouse embryo just prior to cranial neural closure
GSE30957	Expression data from mouse embryo during neural tube closure	http://www.ncbi.nlm.nih.gov/geo/query/acc.cgi?acc=GSE30957	GSM767630	Cecr2Gt45Bic FVB/N biological replicate 2	Mouse embryo just prior to cranial neural closure
GSE30957	Expression data from mouse embryo during neural tube closure	http://www.ncbi.nlm.nih.gov/geo/query/acc.cgi?acc=GSE30957	GSM767631	Cecr2Gt45Bic FVB/N biological replicate 3	Mouse embryo just prior to cranial neural closure
GSE30957	Expression data from mouse embryo during neural tube closure	http://www.ncbi.nlm.nih.gov/geo/query/acc.cgi?acc=GSE30957	GSM767632	Cecr2Gt45Bic FVB/N biological replicate 4	Mouse embryo just prior to cranial neural closure
GSE30957	Expression data from mouse embryo during neural tube closure	http://www.ncbi.nlm.nih.gov/geo/query/acc.cgi?acc=GSE30957	GSM767633	Cecr2Gt45Bic BALB/cCrl biological replicate 1	Mouse embryo just prior to cranial neural closure
GSE30957	Expression data from mouse embryo during neural tube closure	http://www.ncbi.nlm.nih.gov/geo/query/acc.cgi?acc=GSE30957	GSM767634	Cecr2Gt45Bic BALB/cCrl biological replicate 2	Mouse embryo just prior to cranial neural closure
GSE30957	Expression data from mouse embryo during neural tube closure	http://www.ncbi.nlm.nih.gov/geo/query/acc.cgi?acc=GSE30957	GSM767635	Cecr2Gt45Bic BALB/cCrl biological replicate 3	Mouse embryo just prior to cranial neural closure
GSE30957	Expression data from mouse embryo during neural tube closure	http://www.ncbi.nlm.nih.gov/geo/query/acc.cgi?acc=GSE30957	GSM767636	Cecr2Gt45Bic BALB/cCrl biological replicate 4	Mouse embryo just prior to cranial neural closure
GSE30957	Expression data from mouse embryo during neural tube closure	http://www.ncbi.nlm.nih.gov/geo/query/acc.cgi?acc=GSE30957	GSM767637	BALB/cCrl biological replicate 1	Mouse embryo just prior to cranial neural closure
GSE30957	Expression data from mouse embryo during neural tube closure	http://www.ncbi.nlm.nih.gov/geo/query/acc.cgi?acc=GSE30957	GSM767638	BALB/cCrl biological replicate 2	Mouse embryo just prior to cranial neural closure
GSE30957	Expression data from mouse embryo during neural tube closure	http://www.ncbi.nlm.nih.gov/geo/query/acc.cgi?acc=GSE30957	GSM767639	BALB/cCrl biological replicate 3	Mouse embryo just prior to cranial neural closure
GSE30957	Expression data from mouse embryo during neural tube closure	http://www.ncbi.nlm.nih.gov/geo/query/acc.cgi?acc=GSE30957	GSM767640	BALB/cCrl biological replicate 4	Mouse embryo just prior to cranial neural closure
GSE31598	Expression data from directly induced neural stem cells	http://www.ncbi.nlm.nih.gov/geo/query/acc.cgi?acc=GSE31598	GSM784982	Mouse_adult_fibroblast	Fibroblast
GSE31598	Expression data from directly induced neural stem cells	http://www.ncbi.nlm.nih.gov/geo/query/acc.cgi?acc=GSE31598	GSM784988	EB3_ESC	ESC
GSE31938	Hypothalamus	http://www.ncbi.nlm.nih.gov/geo/query/acc.cgi?acc=GSE31938	GSM791395	HYP1-CT	Hypothalamus
GSE31938	Hypothalamus	http://www.ncbi.nlm.nih.gov/geo/query/acc.cgi?acc=GSE31938	GSM791396	HYP7-KO	Hypothalamus
GSE31938	Hypothalamus	http://www.ncbi.nlm.nih.gov/geo/query/acc.cgi?acc=GSE31938	GSM791397	HYP2-CT	Hypothalamus
GSE31938	Hypothalamus	http://www.ncbi.nlm.nih.gov/geo/query/acc.cgi?acc=GSE31938	GSM791398	HYP8-KO	Hypothalamus
GSE31938	Hypothalamus	http://www.ncbi.nlm.nih.gov/geo/query/acc.cgi?acc=GSE31938	GSM791399	HYP3-CT	Hypothalamus
GSE31938	Hypothalamus	http://www.ncbi.nlm.nih.gov/geo/query/acc.cgi?acc=GSE31938	GSM791400	HYP9-KO	Hypothalamus
GSE31938	Hypothalamus	http://www.ncbi.nlm.nih.gov/geo/query/acc.cgi?acc=GSE31938	GSM791401	HYP4-CT	Hypothalamus
GSE31938	Hypothalamus	http://www.ncbi.nlm.nih.gov/geo/query/acc.cgi?acc=GSE31938	GSM791402	HYP10-KO	Hypothalamus
GSE32386	Expression profiling of murine neuroblastoma in transgenic mice	http://www.ncbi.nlm.nih.gov/geo/query/acc.cgi?acc=GSE32386	GSM801617	66389_lo	Neuroblastoma tumor
GSE32386	Expression profiling of murine neuroblastoma in transgenic mice	http://www.ncbi.nlm.nih.gov/geo/query/acc.cgi?acc=GSE32386	GSM801618	66977_ro	Neuroblastoma tumor
GSE32386	Expression profiling of murine neuroblastoma in transgenic mice	http://www.ncbi.nlm.nih.gov/geo/query/acc.cgi?acc=GSE32386	GSM801619	66977_ru	Neuroblastoma tumor
GSE32386	Expression profiling of murine neuroblastoma in transgenic mice	http://www.ncbi.nlm.nih.gov/geo/query/acc.cgi?acc=GSE32386	GSM801620	70660_lu	Neuroblastoma tumor
GSE32386	Expression profiling of murine neuroblastoma in transgenic mice	http://www.ncbi.nlm.nih.gov/geo/query/acc.cgi?acc=GSE32386	GSM801621	74128_wlr	Neuroblastoma tumor
GSE32386	Expression profiling of murine neuroblastoma in transgenic mice	http://www.ncbi.nlm.nih.gov/geo/query/acc.cgi?acc=GSE32386	GSM801622	74128_wr	Neuroblastoma tumor
GSE32386	Expression profiling of murine neuroblastoma in transgenic mice	http://www.ncbi.nlm.nih.gov/geo/query/acc.cgi?acc=GSE32386	GSM801623	74129_wl	Neuroblastoma tumor
GSE32386	Expression profiling of murine neuroblastoma in transgenic mice	http://www.ncbi.nlm.nih.gov/geo/query/acc.cgi?acc=GSE32386	GSM801624	C57Bl6_1	Adrenal tissue
GSE32386	Expression profiling of murine neuroblastoma in transgenic mice	http://www.ncbi.nlm.nih.gov/geo/query/acc.cgi?acc=GSE32386	GSM801625	C57Bl6_2	Adrenal tissue
GSE32386	Expression profiling of murine neuroblastoma in transgenic mice	http://www.ncbi.nlm.nih.gov/geo/query/acc.cgi?acc=GSE32386	GSM801626	C57Bl6_3	Adrenal tissue
GSE32386	Expression profiling of murine neuroblastoma in transgenic mice	http://www.ncbi.nlm.nih.gov/geo/query/acc.cgi?acc=GSE32386	GSM914181	86823-2x	Neuroblastoma tumor
GSE32386	Expression profiling of murine neuroblastoma in transgenic mice	http://www.ncbi.nlm.nih.gov/geo/query/acc.cgi?acc=GSE32386	GSM914182	82743-lo	Neuroblastoma tumor
GSE32386	Expression profiling of murine neuroblastoma in transgenic mice	http://www.ncbi.nlm.nih.gov/geo/query/acc.cgi?acc=GSE32386	GSM914183	77204-10	Neuroblastoma tumor
GSE34002	Identification of differential expressed genes between P-RPCs, ESC-RPCs and Dkk1 treated ESC-RPCs through genome-wide transcript profiling	http://www.ncbi.nlm.nih.gov/geo/query/acc.cgi?acc=GSE34002	GSM840287	Primary RPCs, biological rep1	Retinal progenitor cells
GSE34002	Identification of differential expressed genes between P-RPCs, ESC-RPCs and Dkk1 treated ESC-RPCs through genome-wide transcript profiling	http://www.ncbi.nlm.nih.gov/geo/query/acc.cgi?acc=GSE34002	GSM840288	Primary RPCs, biological rep2	Retinal progenitor cells
GSE34002	Identification of differential expressed genes between P-RPCs, ESC-RPCs and Dkk1 treated ESC-RPCs through genome-wide transcript profiling	http://www.ncbi.nlm.nih.gov/geo/query/acc.cgi?acc=GSE34002	GSM840289	Primary RPCs, biological rep3	Retinal progenitor cells
GSE35758	Comparative analysis of S100a10 and Glt25d2 cortical pyramidal cells	http://www.ncbi.nlm.nih.gov/geo/query/acc.cgi?acc=GSE35758	GSM874480	Glt25d2 cells, cortex, TRAP RNA, biological rep1	Cortical pyramidal cells (cell line)
GSE35758	Comparative analysis of S100a10 and Glt25d2 cortical pyramidal cells	http://www.ncbi.nlm.nih.gov/geo/query/acc.cgi?acc=GSE35758	GSM874481	Glt25d2 cells, cortex, TRAP RNA, biological rep2	Cortical pyramidal cells (cell line)
GSE35758	Comparative analysis of S100a10 and Glt25d2 cortical pyramidal cells	http://www.ncbi.nlm.nih.gov/geo/query/acc.cgi?acc=GSE35758	GSM874482	Glt25d2 cells, cortex, TRAP RNA, biological rep3	Cortical pyramidal cells (cell line)
GSE35758	Comparative analysis of S100a10 and Glt25d2 cortical pyramidal cells	http://www.ncbi.nlm.nih.gov/geo/query/acc.cgi?acc=GSE35758	GSM874483	S100a10 cells, cortex, TRAP RNA, biological rep1b	Cortical pyramidal cells (cell line)
GSE35758	Comparative analysis of S100a10 and Glt25d2 cortical pyramidal cells	http://www.ncbi.nlm.nih.gov/geo/query/acc.cgi?acc=GSE35758	GSM874484	S100a10 cells, cortex, TRAP RNA, biological rep2b	Cortical pyramidal cells (cell line)
GSE35758	Comparative analysis of S100a10 and Glt25d2 cortical pyramidal cells	http://www.ncbi.nlm.nih.gov/geo/query/acc.cgi?acc=GSE35758	GSM874485	S100a10 cells, cortex, TRAP RNA, biological rep3b	Cortical pyramidal cells (cell line)
GSE36384	ZNF335 regulates stem cell proliferation and neuronal differentiation via Trithorax complex and REST/NRSF [gene expression]	http://www.ncbi.nlm.nih.gov/geo/query/acc.cgi?acc=GSE36384	GSM892244	SiRNA knockdown 1 [CW2011082536]	Primary cortical neurons E15.5
GSE36384	ZNF335 regulates stem cell proliferation and neuronal differentiation via Trithorax complex and REST/NRSF [gene expression]	http://www.ncbi.nlm.nih.gov/geo/query/acc.cgi?acc=GSE36384	GSM892245	SiRNA knockdown 2 [CW2011082537]	Primary cortical neurons E15.5
GSE36384	ZNF335 regulates stem cell proliferation and neuronal differentiation via Trithorax complex and REST/NRSF [gene expression]	http://www.ncbi.nlm.nih.gov/geo/query/acc.cgi?acc=GSE36384	GSM892246	SiRNA knockdown 3 [CW2011082538]	Primary cortical neurons E15.5
GSE36384	ZNF335 regulates stem cell proliferation and neuronal differentiation via Trithorax complex and REST/NRSF [gene expression]	http://www.ncbi.nlm.nih.gov/geo/query/acc.cgi?acc=GSE36384	GSM892247	control1 [CW2011082539]	Primary cortical neurons E15.5
GSE36384	ZNF335 regulates stem cell proliferation and neuronal differentiation via Trithorax complex and REST/NRSF [gene expression]	http://www.ncbi.nlm.nih.gov/geo/query/acc.cgi?acc=GSE36384	GSM892248	control2 [CW2011082540]	Primary cortical neurons E15.5
GSE36384	ZNF335 regulates stem cell proliferation and neuronal differentiation via Trithorax complex and REST/NRSF [gene expression]	http://www.ncbi.nlm.nih.gov/geo/query/acc.cgi?acc=GSE36384	GSM892249	control3 [CW2011082541]	Primary cortical neurons E15.5
GSE36384	ZNF335 regulates stem cell proliferation and neuronal differentiation via Trithorax complex and REST/NRSF [gene expression]	http://www.ncbi.nlm.nih.gov/geo/query/acc.cgi?acc=GSE36384	GSM892250	control2 [CW2011060317]	Primary cortical neurons E15.5
GSE36384	ZNF335 regulates stem cell proliferation and neuronal differentiation via Trithorax complex and REST/NRSF [gene expression]	http://www.ncbi.nlm.nih.gov/geo/query/acc.cgi?acc=GSE36384	GSM892251	control3 [CW2011060318]	Primary cortical neurons E15.5
GSE36384	ZNF335 regulates stem cell proliferation and neuronal differentiation via Trithorax complex and REST/NRSF [gene expression]	http://www.ncbi.nlm.nih.gov/geo/query/acc.cgi?acc=GSE36384	GSM892252	SiRNA knockdown 1 [CW2011060313]	Primary cortical neurons E15.5
GSE36384	ZNF335 regulates stem cell proliferation and neuronal differentiation via Trithorax complex and REST/NRSF [gene expression]	http://www.ncbi.nlm.nih.gov/geo/query/acc.cgi?acc=GSE36384	GSM892253	SiRNA knockdown 2 [CW2011060314]	Primary cortical neurons E15.5
GSE36384	ZNF335 regulates stem cell proliferation and neuronal differentiation via Trithorax complex and REST/NRSF [gene expression]	http://www.ncbi.nlm.nih.gov/geo/query/acc.cgi?acc=GSE36384	GSM892254	SiRNA knockdown 3 [CW2011060315]	Primary cortical neurons E15.5
GSE36384	ZNF335 regulates stem cell proliferation and neuronal differentiation via Trithorax complex and REST/NRSF [gene expression]	http://www.ncbi.nlm.nih.gov/geo/query/acc.cgi?acc=GSE36384	GSM892255	control1 [CW2011060316]	Primary cortical neurons E15.5
GSE37055	Cell-type specific postnatal developmental expression data from mouse cerebellar Purkinje and Stellate/Basket cells	http://www.ncbi.nlm.nih.gov/geo/query/acc.cgi?acc=GSE37055	GSM909413	Purkinj cells at P03, biological rep1	Cerebellar purkinje cells p3
GSE37055	Cell-type specific postnatal developmental expression data from mouse cerebellar Purkinje and Stellate/Basket cells	http://www.ncbi.nlm.nih.gov/geo/query/acc.cgi?acc=GSE37055	GSM909414	Purkinj cells at P03, biological rep2	Cerebellar purkinje cells p3
GSE37055	Cell-type specific postnatal developmental expression data from mouse cerebellar Purkinje and Stellate/Basket cells	http://www.ncbi.nlm.nih.gov/geo/query/acc.cgi?acc=GSE37055	GSM909415	Purkinj cells at P03, biological rep3	Cerebellar purkinje cells p3
GSE37055	Cell-type specific postnatal developmental expression data from mouse cerebellar Purkinje and Stellate/Basket cells	http://www.ncbi.nlm.nih.gov/geo/query/acc.cgi?acc=GSE37055	GSM909416	Purkinj cells at P07, biological rep1	Cerebellar purkinje cells p7
GSE37055	Cell-type specific postnatal developmental expression data from mouse cerebellar Purkinje and Stellate/Basket cells	http://www.ncbi.nlm.nih.gov/geo/query/acc.cgi?acc=GSE37055	GSM909417	Purkinj cells at P07, biological rep2	Cerebellar purkinje cells p7
GSE37055	Cell-type specific postnatal developmental expression data from mouse cerebellar Purkinje and Stellate/Basket cells	http://www.ncbi.nlm.nih.gov/geo/query/acc.cgi?acc=GSE37055	GSM909418	Purkinj cells at P07, biological rep3	Cerebellar purkinje cells p7
GSE37055	Cell-type specific postnatal developmental expression data from mouse cerebellar Purkinje and Stellate/Basket cells	http://www.ncbi.nlm.nih.gov/geo/query/acc.cgi?acc=GSE37055	GSM909419	Purkinj cells at P14, biological rep1	Cerebellar purkinje cells p14
GSE37055	Cell-type specific postnatal developmental expression data from mouse cerebellar Purkinje and Stellate/Basket cells	http://www.ncbi.nlm.nih.gov/geo/query/acc.cgi?acc=GSE37055	GSM909420	Purkinj cells at P14, biological rep2	Cerebellar purkinje cells p14
GSE37055	Cell-type specific postnatal developmental expression data from mouse cerebellar Purkinje and Stellate/Basket cells	http://www.ncbi.nlm.nih.gov/geo/query/acc.cgi?acc=GSE37055	GSM909421	Purkinj cells at P14, biological rep3	Cerebellar purkinje cells p14
GSE37055	Cell-type specific postnatal developmental expression data from mouse cerebellar Purkinje and Stellate/Basket cells	http://www.ncbi.nlm.nih.gov/geo/query/acc.cgi?acc=GSE37055	GSM909422	Purkinj cells at P21, biological rep1	Cerebellar purkinje cells p21
GSE37055	Cell-type specific postnatal developmental expression data from mouse cerebellar Purkinje and Stellate/Basket cells	http://www.ncbi.nlm.nih.gov/geo/query/acc.cgi?acc=GSE37055	GSM909423	Purkinj cells at P21, biological rep2	Cerebellar purkinje cells p21
GSE37055	Cell-type specific postnatal developmental expression data from mouse cerebellar Purkinje and Stellate/Basket cells	http://www.ncbi.nlm.nih.gov/geo/query/acc.cgi?acc=GSE37055	GSM909424	Purkinj cells at P21, biological rep3	Cerebellar purkinje cells p21
GSE37055	Cell-type specific postnatal developmental expression data from mouse cerebellar Purkinje and Stellate/Basket cells	http://www.ncbi.nlm.nih.gov/geo/query/acc.cgi?acc=GSE37055	GSM909425	Purkinj cells at P21, biological rep4	Cerebellar purkinje cells p21
GSE37055	Cell-type specific postnatal developmental expression data from mouse cerebellar Purkinje and Stellate/Basket cells	http://www.ncbi.nlm.nih.gov/geo/query/acc.cgi?acc=GSE37055	GSM909426	Purkinj cells at P28, biological rep1	Cerebellar purkinje cells p28
GSE37055	Cell-type specific postnatal developmental expression data from mouse cerebellar Purkinje and Stellate/Basket cells	http://www.ncbi.nlm.nih.gov/geo/query/acc.cgi?acc=GSE37055	GSM909427	Purkinj cells at P28, biological rep2	Cerebellar purkinje cells p28
GSE37055	Cell-type specific postnatal developmental expression data from mouse cerebellar Purkinje and Stellate/Basket cells	http://www.ncbi.nlm.nih.gov/geo/query/acc.cgi?acc=GSE37055	GSM909428	Purkinj cells at P28, biological rep3	Cerebellar purkinje cells p28
GSE37055	Cell-type specific postnatal developmental expression data from mouse cerebellar Purkinje and Stellate/Basket cells	http://www.ncbi.nlm.nih.gov/geo/query/acc.cgi?acc=GSE37055	GSM909429	Purkinj cells at P28, biological rep4	Cerebellar purkinje cells p28
GSE37055	Cell-type specific postnatal developmental expression data from mouse cerebellar Purkinje and Stellate/Basket cells	http://www.ncbi.nlm.nih.gov/geo/query/acc.cgi?acc=GSE37055	GSM909430	Purkinj cells at P35, biological rep1	Cerebellar purkinje cells p35
GSE37055	Cell-type specific postnatal developmental expression data from mouse cerebellar Purkinje and Stellate/Basket cells	http://www.ncbi.nlm.nih.gov/geo/query/acc.cgi?acc=GSE37055	GSM909431	Purkinj cells at P35, biological rep2	Cerebellar purkinje cells p35
GSE37055	Cell-type specific postnatal developmental expression data from mouse cerebellar Purkinje and Stellate/Basket cells	http://www.ncbi.nlm.nih.gov/geo/query/acc.cgi?acc=GSE37055	GSM909432	Purkinj cells at P35, biological rep3	Cerebellar purkinje cells p35
GSE37055	Cell-type specific postnatal developmental expression data from mouse cerebellar Purkinje and Stellate/Basket cells	http://www.ncbi.nlm.nih.gov/geo/query/acc.cgi?acc=GSE37055	GSM909433	Purkinj cells at P35, biological rep4	Cerebellar purkinje cells p35
GSE37055	Cell-type specific postnatal developmental expression data from mouse cerebellar Purkinje and Stellate/Basket cells	http://www.ncbi.nlm.nih.gov/geo/query/acc.cgi?acc=GSE37055	GSM909434	Purkinj cells at P56, biological rep1	Cerebellar purkinje cells p56
GSE37055	Cell-type specific postnatal developmental expression data from mouse cerebellar Purkinje and Stellate/Basket cells	http://www.ncbi.nlm.nih.gov/geo/query/acc.cgi?acc=GSE37055	GSM909435	Purkinj cells at P56, biological rep2	Cerebellar purkinje cells p56
GSE37055	Cell-type specific postnatal developmental expression data from mouse cerebellar Purkinje and Stellate/Basket cells	http://www.ncbi.nlm.nih.gov/geo/query/acc.cgi?acc=GSE37055	GSM909436	Purkinj cells at P56, biological rep3	Cerebellar purkinje cells p56
GSE37055	Cell-type specific postnatal developmental expression data from mouse cerebellar Purkinje and Stellate/Basket cells	http://www.ncbi.nlm.nih.gov/geo/query/acc.cgi?acc=GSE37055	GSM909437	Purkinj cells at P56, biological rep4	Cerebellar purkinje cells p56
GSE37055	Cell-type specific postnatal developmental expression data from mouse cerebellar Purkinje and Stellate/Basket cells	http://www.ncbi.nlm.nih.gov/geo/query/acc.cgi?acc=GSE37055	GSM909438	Stellate/Basket cells at P14, biological rep1	Cerebellar stellate/basket cells p14
GSE37055	Cell-type specific postnatal developmental expression data from mouse cerebellar Purkinje and Stellate/Basket cells	http://www.ncbi.nlm.nih.gov/geo/query/acc.cgi?acc=GSE37055	GSM909439	Stellate/Basket cells at P14, biological rep2	Cerebellar stellate/basket cells p14
GSE37055	Cell-type specific postnatal developmental expression data from mouse cerebellar Purkinje and Stellate/Basket cells	http://www.ncbi.nlm.nih.gov/geo/query/acc.cgi?acc=GSE37055	GSM909440	Stellate/Basket cells at P14, biological rep3	Cerebellar stellate/basket cells p14
GSE37055	Cell-type specific postnatal developmental expression data from mouse cerebellar Purkinje and Stellate/Basket cells	http://www.ncbi.nlm.nih.gov/geo/query/acc.cgi?acc=GSE37055	GSM909441	Stellate/Basket cells at P14, biological rep4	Cerebellar stellate/basket cells p14
GSE37055	Cell-type specific postnatal developmental expression data from mouse cerebellar Purkinje and Stellate/Basket cells	http://www.ncbi.nlm.nih.gov/geo/query/acc.cgi?acc=GSE37055	GSM909442	Stellate/Basket cells at P21, biological rep1	Cerebellar stellate/basket cells p21
GSE37055	Cell-type specific postnatal developmental expression data from mouse cerebellar Purkinje and Stellate/Basket cells	http://www.ncbi.nlm.nih.gov/geo/query/acc.cgi?acc=GSE37055	GSM909443	Stellate/Basket cells at P21, biological rep2	Cerebellar stellate/basket cells p21
GSE37055	Cell-type specific postnatal developmental expression data from mouse cerebellar Purkinje and Stellate/Basket cells	http://www.ncbi.nlm.nih.gov/geo/query/acc.cgi?acc=GSE37055	GSM909444	Stellate/Basket cells at P21, biological rep3	Cerebellar stellate/basket cells p21
GSE37055	Cell-type specific postnatal developmental expression data from mouse cerebellar Purkinje and Stellate/Basket cells	http://www.ncbi.nlm.nih.gov/geo/query/acc.cgi?acc=GSE37055	GSM909445	Stellate/Basket cells at P28, biological rep1	Cerebellar stellate/basket cells p28
GSE37055	Cell-type specific postnatal developmental expression data from mouse cerebellar Purkinje and Stellate/Basket cells	http://www.ncbi.nlm.nih.gov/geo/query/acc.cgi?acc=GSE37055	GSM909446	Stellate/Basket cells at P28, biological rep2	Cerebellar stellate/basket cells p28
GSE37055	Cell-type specific postnatal developmental expression data from mouse cerebellar Purkinje and Stellate/Basket cells	http://www.ncbi.nlm.nih.gov/geo/query/acc.cgi?acc=GSE37055	GSM909447	Stellate/Basket cells at P28, biological rep3	Cerebellar stellate/basket cells p28
GSE37055	Cell-type specific postnatal developmental expression data from mouse cerebellar Purkinje and Stellate/Basket cells	http://www.ncbi.nlm.nih.gov/geo/query/acc.cgi?acc=GSE37055	GSM909448	Stellate/Basket cells at P28, biological rep4	Cerebellar stellate/basket cells p28
GSE37055	Cell-type specific postnatal developmental expression data from mouse cerebellar Purkinje and Stellate/Basket cells	http://www.ncbi.nlm.nih.gov/geo/query/acc.cgi?acc=GSE37055	GSM909449	Stellate/Basket cells at P35, biological rep1	Cerebellar stellate/basket cells p35
GSE37055	Cell-type specific postnatal developmental expression data from mouse cerebellar Purkinje and Stellate/Basket cells	http://www.ncbi.nlm.nih.gov/geo/query/acc.cgi?acc=GSE37055	GSM909450	Stellate/Basket cells at P35, biological rep2	Cerebellar stellate/basket cells p35
GSE37055	Cell-type specific postnatal developmental expression data from mouse cerebellar Purkinje and Stellate/Basket cells	http://www.ncbi.nlm.nih.gov/geo/query/acc.cgi?acc=GSE37055	GSM909451	Stellate/Basket cells at P35, biological rep3	Cerebellar stellate/basket cells p35
GSE37055	Cell-type specific postnatal developmental expression data from mouse cerebellar Purkinje and Stellate/Basket cells	http://www.ncbi.nlm.nih.gov/geo/query/acc.cgi?acc=GSE37055	GSM909452	Stellate/Basket cells at P56, biological rep1	Cerebellar stellate/basket cells p56
GSE37055	Cell-type specific postnatal developmental expression data from mouse cerebellar Purkinje and Stellate/Basket cells	http://www.ncbi.nlm.nih.gov/geo/query/acc.cgi?acc=GSE37055	GSM909453	Stellate/Basket cells at P56, biological rep2	Cerebellar stellate/basket cells p56
GSE37055	Cell-type specific postnatal developmental expression data from mouse cerebellar Purkinje and Stellate/Basket cells	http://www.ncbi.nlm.nih.gov/geo/query/acc.cgi?acc=GSE37055	GSM909454	Stellate/Basket cells at P56, biological rep3	Cerebellar stellate/basket cells p56
GSE37316	Gene expression data from postnatal day 7 subventricular zone (SVZ), IV ventricle and cerebellar white matter-derived neural stem cells (NSCs) and of cancer stem cells (CSCs) from Ptch het p53 wt and Ptch het p53 het mouse medulloblastomas	http://www.ncbi.nlm.nih.gov/geo/query/acc.cgi?acc=GSE37316	GSM915950	Neural stem cells from the mouse cerebellar white matter at postnatal day 7 - Biological replicate 1	Cerebellar NSC
GSE37316	Gene expression data from postnatal day 7 subventricular zone (SVZ), IV ventricle and cerebellar white matter-derived neural stem cells (NSCs) and of cancer stem cells (CSCs) from Ptch het p53 wt and Ptch het p53 het mouse medulloblastomas	http://www.ncbi.nlm.nih.gov/geo/query/acc.cgi?acc=GSE37316	GSM915951	Neural stem cells from the mouse cerebellar white matter at postnatal day 7 - Biological replicate 2	Cerebellar NSC
GSE37316	Gene expression data from postnatal day 7 subventricular zone (SVZ), IV ventricle and cerebellar white matter-derived neural stem cells (NSCs) and of cancer stem cells (CSCs) from Ptch het p53 wt and Ptch het p53 het mouse medulloblastomas	http://www.ncbi.nlm.nih.gov/geo/query/acc.cgi?acc=GSE37316	GSM915952	Neural stem cells from the mouse cerebellar white matter at postnatal day 7 - Biological replicate 3	Cerebellar NSC
GSE37316	Gene expression data from postnatal day 7 subventricular zone (SVZ), IV ventricle and cerebellar white matter-derived neural stem cells (NSCs) and of cancer stem cells (CSCs) from Ptch het p53 wt and Ptch het p53 het mouse medulloblastomas	http://www.ncbi.nlm.nih.gov/geo/query/acc.cgi?acc=GSE37316	GSM915953	Neural stem cells from the mouse IV ventricle region at postnatal day 7 - Biological replicate 1	Ventral NSC
GSE37316	Gene expression data from postnatal day 7 subventricular zone (SVZ), IV ventricle and cerebellar white matter-derived neural stem cells (NSCs) and of cancer stem cells (CSCs) from Ptch het p53 wt and Ptch het p53 het mouse medulloblastomas	http://www.ncbi.nlm.nih.gov/geo/query/acc.cgi?acc=GSE37316	GSM915954	Neural stem cells from the mouse IV ventricle region at postnatal day 7 - Biological replicate 2	Ventral NSC
GSE37316	Gene expression data from postnatal day 7 subventricular zone (SVZ), IV ventricle and cerebellar white matter-derived neural stem cells (NSCs) and of cancer stem cells (CSCs) from Ptch het p53 wt and Ptch het p53 het mouse medulloblastomas	http://www.ncbi.nlm.nih.gov/geo/query/acc.cgi?acc=GSE37316	GSM915955	Neural stem cells from the mouse IV ventricle region at postnatal day 7 - Biological replicate 3	Ventricular NSC
GSE37316	Gene expression data from postnatal day 7 subventricular zone (SVZ), IV ventricle and cerebellar white matter-derived neural stem cells (NSCs) and of cancer stem cells (CSCs) from Ptch het p53 wt and Ptch het p53 het mouse medulloblastomas	http://www.ncbi.nlm.nih.gov/geo/query/acc.cgi?acc=GSE37316	GSM915956	Cancer stem cells from a Ptch het p53 het mouse-derived medulloblastoma - Technical replicate 1, MDB_27_II_111007	Medulloblastoma CSC
GSE37316	Gene expression data from postnatal day 7 subventricular zone (SVZ), IV ventricle and cerebellar white matter-derived neural stem cells (NSCs) and of cancer stem cells (CSCs) from Ptch het p53 wt and Ptch het p53 het mouse medulloblastomas	http://www.ncbi.nlm.nih.gov/geo/query/acc.cgi?acc=GSE37316	GSM915957	Cancer stem cells from a Ptch het p53 het mouse-derived medulloblastoma - Technical replicate 2, MDB_27_II_241007	Medulloblastoma CSC
GSE37316	Gene expression data from postnatal day 7 subventricular zone (SVZ), IV ventricle and cerebellar white matter-derived neural stem cells (NSCs) and of cancer stem cells (CSCs) from Ptch het p53 wt and Ptch het p53 het mouse medulloblastomas	http://www.ncbi.nlm.nih.gov/geo/query/acc.cgi?acc=GSE37316	GSM915958	Cancer stem cells from a Ptch het p53 het mouse-derived medulloblastoma - Technical replicate 3, MDB_27_III_131207	Medulloblastoma CSC
GSE37316	Gene expression data from postnatal day 7 subventricular zone (SVZ), IV ventricle and cerebellar white matter-derived neural stem cells (NSCs) and of cancer stem cells (CSCs) from Ptch het p53 wt and Ptch het p53 het mouse medulloblastomas	http://www.ncbi.nlm.nih.gov/geo/query/acc.cgi?acc=GSE37316	GSM915959	Cancer stem cells from a Ptch het p53 wt mouse-derived medulloblastoma, MDB_74_DX_300708	Medulloblastoma CSC
GSE37316	Gene expression data from postnatal day 7 subventricular zone (SVZ), IV ventricle and cerebellar white matter-derived neural stem cells (NSCs) and of cancer stem cells (CSCs) from Ptch het p53 wt and Ptch het p53 het mouse medulloblastomas	http://www.ncbi.nlm.nih.gov/geo/query/acc.cgi?acc=GSE37316	GSM915960	Matched Ptch het p53 wt mouse-derived medulloblastoma tissue, MDB_74_DX_TISSUE_300708	Medulloblastoma
GSE37316	Gene expression data from postnatal day 7 subventricular zone (SVZ), IV ventricle and cerebellar white matter-derived neural stem cells (NSCs) and of cancer stem cells (CSCs) from Ptch het p53 wt and Ptch het p53 het mouse medulloblastomas	http://www.ncbi.nlm.nih.gov/geo/query/acc.cgi?acc=GSE37316	GSM915961	Cancer stem cells from a Ptch het p53 wt mouse-derived medulloblastoma, MDB_91_ST_300708	Medulloblastoma CSC
GSE37316	Gene expression data from postnatal day 7 subventricular zone (SVZ), IV ventricle and cerebellar white matter-derived neural stem cells (NSCs) and of cancer stem cells (CSCs) from Ptch het p53 wt and Ptch het p53 het mouse medulloblastomas	http://www.ncbi.nlm.nih.gov/geo/query/acc.cgi?acc=GSE37316	GSM915962	Matched Ptch het p53 wt mouse-derived medulloblastoma tissue, MDB_91_ST_TISSUE_300708	Medulloblastoma
GSE37316	Gene expression data from postnatal day 7 subventricular zone (SVZ), IV ventricle and cerebellar white matter-derived neural stem cells (NSCs) and of cancer stem cells (CSCs) from Ptch het p53 wt and Ptch het p53 het mouse medulloblastomas	http://www.ncbi.nlm.nih.gov/geo/query/acc.cgi?acc=GSE37316	GSM915963	Cancer stem cells from a Ptch het p53 wt mouse-derived medulloblastoma, MDB_92_ST_300708	Medulloblastoma CSC
GSE37316	Gene expression data from postnatal day 7 subventricular zone (SVZ), IV ventricle and cerebellar white matter-derived neural stem cells (NSCs) and of cancer stem cells (CSCs) from Ptch het p53 wt and Ptch het p53 het mouse medulloblastomas	http://www.ncbi.nlm.nih.gov/geo/query/acc.cgi?acc=GSE37316	GSM915964	Matched Ptch het p53 wt mouse-derived medulloblastoma tissue, MDB_92_ST_TISSUE_300708	Medulloblastoma
GSE37316	Gene expression data from postnatal day 7 subventricular zone (SVZ), IV ventricle and cerebellar white matter-derived neural stem cells (NSCs) and of cancer stem cells (CSCs) from Ptch het p53 wt and Ptch het p53 het mouse medulloblastomas	http://www.ncbi.nlm.nih.gov/geo/query/acc.cgi?acc=GSE37316	GSM915965	Cancer stem cells from a Ptch het p53 wt mouse-derived medulloblastoma, MDB_9_SX_IV_300708	Medulloblastoma CSC
GSE37316	Gene expression data from postnatal day 7 subventricular zone (SVZ), IV ventricle and cerebellar white matter-derived neural stem cells (NSCs) and of cancer stem cells (CSCs) from Ptch het p53 wt and Ptch het p53 het mouse medulloblastomas	http://www.ncbi.nlm.nih.gov/geo/query/acc.cgi?acc=GSE37316	GSM915966	Matched Ptch het p53 wt mouse-derived medulloblastoma tissue, MDB_9_SX_IV_TISSUE_300708	Medulloblastoma
GSE37316	Gene expression data from postnatal day 7 subventricular zone (SVZ), IV ventricle and cerebellar white matter-derived neural stem cells (NSCs) and of cancer stem cells (CSCs) from Ptch het p53 wt and Ptch het p53 het mouse medulloblastomas	http://www.ncbi.nlm.nih.gov/geo/query/acc.cgi?acc=GSE37316	GSM915967	Cancer stem cells from a Ptch het p53 het mouse-derived medulloblastoma - Technical replicate 1, MDB_B_I_010807	Medulloblastoma CSC
GSE37316	Gene expression data from postnatal day 7 subventricular zone (SVZ), IV ventricle and cerebellar white matter-derived neural stem cells (NSCs) and of cancer stem cells (CSCs) from Ptch het p53 wt and Ptch het p53 het mouse medulloblastomas	http://www.ncbi.nlm.nih.gov/geo/query/acc.cgi?acc=GSE37316	GSM915968	Cancer stem cells from a Ptch het p53 het mouse-derived medulloblastoma - Technical replicate 2, MDB_B_I_300807	Medulloblastoma CSC
GSE37316	Gene expression data from postnatal day 7 subventricular zone (SVZ), IV ventricle and cerebellar white matter-derived neural stem cells (NSCs) and of cancer stem cells (CSCs) from Ptch het p53 wt and Ptch het p53 het mouse medulloblastomas	http://www.ncbi.nlm.nih.gov/geo/query/acc.cgi?acc=GSE37316	GSM915969	Cancer stem cells from a Ptch het p53 het mouse-derived medulloblastoma - Technical replicate 3, MDB_B_II_300807	Medulloblastoma CSC
GSE37316	Gene expression data from postnatal day 7 subventricular zone (SVZ), IV ventricle and cerebellar white matter-derived neural stem cells (NSCs) and of cancer stem cells (CSCs) from Ptch het p53 wt and Ptch het p53 het mouse medulloblastomas	http://www.ncbi.nlm.nih.gov/geo/query/acc.cgi?acc=GSE37316	GSM915970	Cancer stem cells from a Ptch het p53 wt mouse-derived medulloblastoma, MDB_MB_49_SX_IV_180209	Medulloblastoma CSC
GSE37316	Gene expression data from postnatal day 7 subventricular zone (SVZ), IV ventricle and cerebellar white matter-derived neural stem cells (NSCs) and of cancer stem cells (CSCs) from Ptch het p53 wt and Ptch het p53 het mouse medulloblastomas	http://www.ncbi.nlm.nih.gov/geo/query/acc.cgi?acc=GSE37316	GSM915971	Matched Ptch het p53 wt mouse-derived medulloblastoma tissue, MDB_MB_49_SX_TISSUE_040309	Medulloblastoma
GSE37316	Gene expression data from postnatal day 7 subventricular zone (SVZ), IV ventricle and cerebellar white matter-derived neural stem cells (NSCs) and of cancer stem cells (CSCs) from Ptch het p53 wt and Ptch het p53 het mouse medulloblastomas	http://www.ncbi.nlm.nih.gov/geo/query/acc.cgi?acc=GSE37316	GSM915972	Cancer stem cells from a Ptch het p53 wt mouse-derived medulloblastoma, MDB_MB_68_SX_180209	Medulloblastoma CSC
GSE37316	Gene expression data from postnatal day 7 subventricular zone (SVZ), IV ventricle and cerebellar white matter-derived neural stem cells (NSCs) and of cancer stem cells (CSCs) from Ptch het p53 wt and Ptch het p53 het mouse medulloblastomas	http://www.ncbi.nlm.nih.gov/geo/query/acc.cgi?acc=GSE37316	GSM915973	Matched Ptch het p53 wt mouse-derived medulloblastoma tissue, MDB_MB_68_SX_TISSUE_220509	Medulloblastoma
GSE37316	Gene expression data from postnatal day 7 subventricular zone (SVZ), IV ventricle and cerebellar white matter-derived neural stem cells (NSCs) and of cancer stem cells (CSCs) from Ptch het p53 wt and Ptch het p53 het mouse medulloblastomas	http://www.ncbi.nlm.nih.gov/geo/query/acc.cgi?acc=GSE37316	GSM915974	Cancer stem cells from a Ptch het p53 wt mouse-derived medulloblastoma, MDB_MB_77_SX_180209	Medulloblastoma CSC
GSE37316	Gene expression data from postnatal day 7 subventricular zone (SVZ), IV ventricle and cerebellar white matter-derived neural stem cells (NSCs) and of cancer stem cells (CSCs) from Ptch het p53 wt and Ptch het p53 het mouse medulloblastomas	http://www.ncbi.nlm.nih.gov/geo/query/acc.cgi?acc=GSE37316	GSM915975	Matched Ptch het p53 wt mouse-derived medulloblastoma tissue, MDB_MB_77_SX_TISSUE_040309	Medulloblastoma
GSE37316	Gene expression data from postnatal day 7 subventricular zone (SVZ), IV ventricle and cerebellar white matter-derived neural stem cells (NSCs) and of cancer stem cells (CSCs) from Ptch het p53 wt and Ptch het p53 het mouse medulloblastomas	http://www.ncbi.nlm.nih.gov/geo/query/acc.cgi?acc=GSE37316	GSM915976	Cancer stem cells from a Ptch het p53 wt mouse-derived medulloblastoma, MDB_MB_83_SX_180209	Medulloblastoma CSC
GSE37316	Gene expression data from postnatal day 7 subventricular zone (SVZ), IV ventricle and cerebellar white matter-derived neural stem cells (NSCs) and of cancer stem cells (CSCs) from Ptch het p53 wt and Ptch het p53 het mouse medulloblastomas	http://www.ncbi.nlm.nih.gov/geo/query/acc.cgi?acc=GSE37316	GSM915977	Matched Ptch het p53 wt mouse-derived medulloblastoma tissue, MDB_MB_83_SX_TISSUE_220509	Medulloblastoma
GSE37316	Gene expression data from postnatal day 7 subventricular zone (SVZ), IV ventricle and cerebellar white matter-derived neural stem cells (NSCs) and of cancer stem cells (CSCs) from Ptch het p53 wt and Ptch het p53 het mouse medulloblastomas	http://www.ncbi.nlm.nih.gov/geo/query/acc.cgi?acc=GSE37316	GSM915978	Neural stem cells from the mouse subventricular zone at postnatal day 7 - Biological replicate 1	Subventricular NSC
GSE37316	Gene expression data from postnatal day 7 subventricular zone (SVZ), IV ventricle and cerebellar white matter-derived neural stem cells (NSCs) and of cancer stem cells (CSCs) from Ptch het p53 wt and Ptch het p53 het mouse medulloblastomas	http://www.ncbi.nlm.nih.gov/geo/query/acc.cgi?acc=GSE37316	GSM915979	Neural stem cells from the mouse subventricular zone at postnatal day 7 - Biological replicate 2	Subventricular NSC
GSE37316	Gene expression data from postnatal day 7 subventricular zone (SVZ), IV ventricle and cerebellar white matter-derived neural stem cells (NSCs) and of cancer stem cells (CSCs) from Ptch het p53 wt and Ptch het p53 het mouse medulloblastomas	http://www.ncbi.nlm.nih.gov/geo/query/acc.cgi?acc=GSE37316	GSM915980	Neural stem cells from the mouse subventricular zone at postnatal day 7 - Biological replicate 3	Subventricular NSC
GSE37516	An analysis of global gene expression reveals molecular and signalling pathways hallmarks of neural stem cell survival and expansion in response to FGF-2 and EGF	http://www.ncbi.nlm.nih.gov/geo/query/acc.cgi?acc=GSE37516	GSM920910	Control aOBSC rep1	mouse adult olfatory bulb stem cells
GSE37516	An analysis of global gene expression reveals molecular and signalling pathways hallmarks of neural stem cell survival and expansion in response to FGF-2 and EGF	http://www.ncbi.nlm.nih.gov/geo/query/acc.cgi?acc=GSE37516	GSM920911	Control aOBSC rep2	mouse adult olfatory bulb stem cells
GSE37516	An analysis of global gene expression reveals molecular and signalling pathways hallmarks of neural stem cell survival and expansion in response to FGF-2 and EGF	http://www.ncbi.nlm.nih.gov/geo/query/acc.cgi?acc=GSE37516	GSM920912	Control aOBSC rep3	mouse adult olfatory bulb stem cells
GSE37516	An analysis of global gene expression reveals molecular and signalling pathways hallmarks of neural stem cell survival and expansion in response to FGF-2 and EGF	http://www.ncbi.nlm.nih.gov/geo/query/acc.cgi?acc=GSE37516	GSM920913	C2 aOBSC rep1	mouse adult olfatory bulb stem cells
GSE37516	An analysis of global gene expression reveals molecular and signalling pathways hallmarks of neural stem cell survival and expansion in response to FGF-2 and EGF	http://www.ncbi.nlm.nih.gov/geo/query/acc.cgi?acc=GSE37516	GSM920914	C2 aOBSC rep2	mouse adult olfatory bulb stem cells
GSE37516	An analysis of global gene expression reveals molecular and signalling pathways hallmarks of neural stem cell survival and expansion in response to FGF-2 and EGF	http://www.ncbi.nlm.nih.gov/geo/query/acc.cgi?acc=GSE37516	GSM920915	C2 aOBSC rep3	mouse adult olfatory bulb stem cells
GSE37516	An analysis of global gene expression reveals molecular and signalling pathways hallmarks of neural stem cell survival and expansion in response to FGF-2 and EGF	http://www.ncbi.nlm.nih.gov/geo/query/acc.cgi?acc=GSE37516	GSM920916	C4 aOBSC rep1	mouse adult olfatory bulb stem cells
GSE37516	An analysis of global gene expression reveals molecular and signalling pathways hallmarks of neural stem cell survival and expansion in response to FGF-2 and EGF	http://www.ncbi.nlm.nih.gov/geo/query/acc.cgi?acc=GSE37516	GSM920917	C4 aOBSC rep2	mouse adult olfatory bulb stem cells
GSE37516	An analysis of global gene expression reveals molecular and signalling pathways hallmarks of neural stem cell survival and expansion in response to FGF-2 and EGF	http://www.ncbi.nlm.nih.gov/geo/query/acc.cgi?acc=GSE37516	GSM920918	C4 aOBSC rep3	mouse adult olfatory bulb stem cells
GSE38031	DNA damage-induced differentiation of NSC	http://www.ncbi.nlm.nih.gov/geo/query/acc.cgi?acc=GSE38031	GSM932772	ctrl_rep1	NSC
GSE38031	DNA damage-induced differentiation of NSC	http://www.ncbi.nlm.nih.gov/geo/query/acc.cgi?acc=GSE38031	GSM932773	ctrl_rep2	NSC
GSE38031	DNA damage-induced differentiation of NSC	http://www.ncbi.nlm.nih.gov/geo/query/acc.cgi?acc=GSE38031	GSM932774	ctrl_rep3	NSC
GSE38031	DNA damage-induced differentiation of NSC	http://www.ncbi.nlm.nih.gov/geo/query/acc.cgi?acc=GSE38031	GSM932775	ctrl_rep4	NSC
GSE38031	DNA damage-induced differentiation of NSC	http://www.ncbi.nlm.nih.gov/geo/query/acc.cgi?acc=GSE38031	GSM932776	irr_rep1	NSC irradiated d7
GSE38031	DNA damage-induced differentiation of NSC	http://www.ncbi.nlm.nih.gov/geo/query/acc.cgi?acc=GSE38031	GSM932777	irr_rep2	NSC irradiated d7
GSE38031	DNA damage-induced differentiation of NSC	http://www.ncbi.nlm.nih.gov/geo/query/acc.cgi?acc=GSE38031	GSM932778	irr_rep3	NSC irradiated d7
GSE38031	DNA damage-induced differentiation of NSC	http://www.ncbi.nlm.nih.gov/geo/query/acc.cgi?acc=GSE38031	GSM932779	irr_rep4	NSC irradiated d7
GSE39442	Gene expression profiling in the developing neural tube	http://www.ncbi.nlm.nih.gov/geo/query/acc.cgi?acc=GSE39442	GSM968799	open neuroepithelium E8.5 biological rep1	Neuroepithelium E8.5
GSE39442	Gene expression profiling in the developing neural tube	http://www.ncbi.nlm.nih.gov/geo/query/acc.cgi?acc=GSE39442	GSM968800	open neuroepithelium E8.5 biological rep2	Neuroepithelium E8.5
GSE39442	Gene expression profiling in the developing neural tube	http://www.ncbi.nlm.nih.gov/geo/query/acc.cgi?acc=GSE39442	GSM968801	open neuroepithelium E8.5 biological rep3	Neuroepithelium E8.5
GSE39442	Gene expression profiling in the developing neural tube	http://www.ncbi.nlm.nih.gov/geo/query/acc.cgi?acc=GSE39442	GSM968802	closed neural tube E8.5 biological rep1	Neural tube E8.5
GSE39442	Gene expression profiling in the developing neural tube	http://www.ncbi.nlm.nih.gov/geo/query/acc.cgi?acc=GSE39442	GSM968803	closed neural tube E8.5 biological rep2	Neural tube E8.5
GSE39442	Gene expression profiling in the developing neural tube	http://www.ncbi.nlm.nih.gov/geo/query/acc.cgi?acc=GSE39442	GSM968804	open neuroepithelium E9.5 biological rep1	Neuroepithelium E9.5
GSE39442	Gene expression profiling in the developing neural tube	http://www.ncbi.nlm.nih.gov/geo/query/acc.cgi?acc=GSE39442	GSM968805	open neuroepithelium E9.5 biological rep2	Neuroepithelium E9.5
GSE39442	Gene expression profiling in the developing neural tube	http://www.ncbi.nlm.nih.gov/geo/query/acc.cgi?acc=GSE39442	GSM968806	open neuroepithelium E9.5 biological rep3	Neuroepithelium E9.5
GSE39442	Gene expression profiling in the developing neural tube	http://www.ncbi.nlm.nih.gov/geo/query/acc.cgi?acc=GSE39442	GSM968807	closed neural tube E9.5 biological rep1	Neural tube E9.5
GSE39442	Gene expression profiling in the developing neural tube	http://www.ncbi.nlm.nih.gov/geo/query/acc.cgi?acc=GSE39442	GSM968808	closed neural tube E9.5 biological rep2	Neural tube E9.5
GSE39442	Gene expression profiling in the developing neural tube	http://www.ncbi.nlm.nih.gov/geo/query/acc.cgi?acc=GSE39442	GSM968809	closed neural tube E9.5 biological rep3	Neural tube E9.5
GSE40296	Essential roles of the histone methyltransferase ESET in the epigenetic control of neural progenitor cells during development	http://www.ncbi.nlm.nih.gov/geo/query/acc.cgi?acc=GSE40296	GSM990998	Telencephalon WT 1	Telencephalon E14.5
GSE40296	Essential roles of the histone methyltransferase ESET in the epigenetic control of neural progenitor cells during development	http://www.ncbi.nlm.nih.gov/geo/query/acc.cgi?acc=GSE40296	GSM990999	Telencephalon WT 2	Telencephalon E14.5
GSE40296	Essential roles of the histone methyltransferase ESET in the epigenetic control of neural progenitor cells during development	http://www.ncbi.nlm.nih.gov/geo/query/acc.cgi?acc=GSE40296	GSM991000	Telencephalon WT 3	Telencephalon E14.5
GSE40296	Essential roles of the histone methyltransferase ESET in the epigenetic control of neural progenitor cells during development	http://www.ncbi.nlm.nih.gov/geo/query/acc.cgi?acc=GSE40296	GSM991001	Telencephalon cKO 1	Telencephalon E14.5
GSE40296	Essential roles of the histone methyltransferase ESET in the epigenetic control of neural progenitor cells during development	http://www.ncbi.nlm.nih.gov/geo/query/acc.cgi?acc=GSE40296	GSM991002	Telencephalon cKO 2	Telencephalon E14.5
GSE40296	Essential roles of the histone methyltransferase ESET in the epigenetic control of neural progenitor cells during development	http://www.ncbi.nlm.nih.gov/geo/query/acc.cgi?acc=GSE40296	GSM991003	Telencephalon cKO 3	Telencephalon E14.5
GSE41179	Expression data from the neural crest cells isolated from mouse cardiac outflow tract at E10.5	http://www.ncbi.nlm.nih.gov/geo/query/acc.cgi?acc=GSE41179	GSM1010122	control neural crest cell at E10.5, biological rep1	Cardiac neural crest cell E10.5
GSE41179	Expression data from the neural crest cells isolated from mouse cardiac outflow tract at E10.5	http://www.ncbi.nlm.nih.gov/geo/query/acc.cgi?acc=GSE41179	GSM1010123	control neural crest cell at E10.5, biological rep2	Cardiac neural crest cell E10.5
GSE41179	Expression data from the neural crest cells isolated from mouse cardiac outflow tract at E10.5	http://www.ncbi.nlm.nih.gov/geo/query/acc.cgi?acc=GSE41179	GSM1010124	mut neural crest cell at E10.5, biological rep1	Cardiac neural crest cell E10.5
GSE41179	Expression data from the neural crest cells isolated from mouse cardiac outflow tract at E10.5	http://www.ncbi.nlm.nih.gov/geo/query/acc.cgi?acc=GSE41179	GSM1010125	mut neural crest cell at E10.5, biological rep2	Cardiac neural crest cell E10.5
GSE42018	Cerebellar Granule Neuron Temporal-NFI Microarray Data	http://www.ncbi.nlm.nih.gov/geo/query/acc.cgi?acc=GSE42018	GSM1031821	CGNs, EnR control, biological rep1	Cerebellar granule neurons d6
GSE42018	Cerebellar Granule Neuron Temporal-NFI Microarray Data	http://www.ncbi.nlm.nih.gov/geo/query/acc.cgi?acc=GSE42018	GSM1031822	CGNs, EnR control, biological rep2	Cerebellar granule neurons d6
GSE42018	Cerebellar Granule Neuron Temporal-NFI Microarray Data	http://www.ncbi.nlm.nih.gov/geo/query/acc.cgi?acc=GSE42018	GSM1031823	CGNs, EnR control, biological rep3	Cerebellar granule neurons d6
GSE42018	Cerebellar Granule Neuron Temporal-NFI Microarray Data	http://www.ncbi.nlm.nih.gov/geo/query/acc.cgi?acc=GSE42018	GSM1031824	CGNs, EnR control, biological rep4	Cerebellar granule neurons d6
GSE42018	Cerebellar Granule Neuron Temporal-NFI Microarray Data	http://www.ncbi.nlm.nih.gov/geo/query/acc.cgi?acc=GSE42018	GSM1031825	CGNs, NFI-EnR , biological rep1	Cerebellar granule neurons d6
GSE42018	Cerebellar Granule Neuron Temporal-NFI Microarray Data	http://www.ncbi.nlm.nih.gov/geo/query/acc.cgi?acc=GSE42018	GSM1031826	CGNs, NFI-EnR , biological rep2	Cerebellar granule neurons d6
GSE42018	Cerebellar Granule Neuron Temporal-NFI Microarray Data	http://www.ncbi.nlm.nih.gov/geo/query/acc.cgi?acc=GSE42018	GSM1031827	CGNs, NFI-EnR , biological rep3	Cerebellar granule neurons d6
GSE42018	Cerebellar Granule Neuron Temporal-NFI Microarray Data	http://www.ncbi.nlm.nih.gov/geo/query/acc.cgi?acc=GSE42018	GSM1031828	CGNs, NFI-EnR , biological rep4	Cerebellar granule neurons d6
GSE45807	Phrenic neuronal determinants screen in M.Musculus	http://www.ncbi.nlm.nih.gov/geo/query/acc.cgi?acc=GSE45807	GSM1115799	Phrenic motor neurons repl 1	Phrenic MN E11.5
GSE45807	Phrenic neuronal determinants screen in M.Musculus	http://www.ncbi.nlm.nih.gov/geo/query/acc.cgi?acc=GSE45807	GSM1115800	Phrenic motor neurons repl 2	Phrenic MN E11.5
GSE45807	Phrenic neuronal determinants screen in M.Musculus	http://www.ncbi.nlm.nih.gov/geo/query/acc.cgi?acc=GSE45807	GSM1115801	Phrenic motor neurons repl 3	Phrenic MN E11.5
GSE45807	Phrenic neuronal determinants screen in M.Musculus	http://www.ncbi.nlm.nih.gov/geo/query/acc.cgi?acc=GSE45807	GSM1115802	Segment c3-c5 GFP-only motor neurons repl 1	Phrenic MN E11.5
GSE45807	Phrenic neuronal determinants screen in M.Musculus	http://www.ncbi.nlm.nih.gov/geo/query/acc.cgi?acc=GSE45807	GSM1115803	Segment c3-c5 GFP-only motor neurons repl 2	Phrenic MN E11.5
GSE45807	Phrenic neuronal determinants screen in M.Musculus	http://www.ncbi.nlm.nih.gov/geo/query/acc.cgi?acc=GSE45807	GSM1115804	Phrenic motor neurons repl 4	Phrenic MN E11.5
GSE45807	Phrenic neuronal determinants screen in M.Musculus	http://www.ncbi.nlm.nih.gov/geo/query/acc.cgi?acc=GSE45807	GSM1115805	Segment c3-c5 GFP-only motor neurons repl 3	Phrenic MN E11.5
GSE45807	Phrenic neuronal determinants screen in M.Musculus	http://www.ncbi.nlm.nih.gov/geo/query/acc.cgi?acc=GSE45807	GSM1115806	Segment c3-c5 GFP-only motor neurons repl 4	Phrenic MN E11.5
GSE45807	Phrenic neuronal determinants screen in M.Musculus	http://www.ncbi.nlm.nih.gov/geo/query/acc.cgi?acc=GSE45807	GSM1115807	Lateral Motor Column (LMC) radial motor neurons repl 1	LMC MN E11.5
GSE45807	Phrenic neuronal determinants screen in M.Musculus	http://www.ncbi.nlm.nih.gov/geo/query/acc.cgi?acc=GSE45807	GSM1115808	Lateral Motor Column (LMC) radial motor neurons repl 2	LMC MN E11.5
GSE45807	Phrenic neuronal determinants screen in M.Musculus	http://www.ncbi.nlm.nih.gov/geo/query/acc.cgi?acc=GSE45807	GSM1115809	Lateral Motor Column (LMC) radial motor neurons repl 3	LMC MN E11.5
GSE49194	Expression data from neurospheres derived from the neocortex, striatum and subventricular zones of the adult mouse brain	http://www.ncbi.nlm.nih.gov/geo/query/acc.cgi?acc=GSE49194	GSM1195268	Adult neocortex sample 1	Neocortex
GSE49194	Expression data from neurospheres derived from the neocortex, striatum and subventricular zones of the adult mouse brain	http://www.ncbi.nlm.nih.gov/geo/query/acc.cgi?acc=GSE49194	GSM1195269	Adult neocortex sample 2	Neocortex
GSE49194	Expression data from neurospheres derived from the neocortex, striatum and subventricular zones of the adult mouse brain	http://www.ncbi.nlm.nih.gov/geo/query/acc.cgi?acc=GSE49194	GSM1195270	Adult neocortex sample 3	Neocortex
GSE49194	Expression data from neurospheres derived from the neocortex, striatum and subventricular zones of the adult mouse brain	http://www.ncbi.nlm.nih.gov/geo/query/acc.cgi?acc=GSE49194	GSM1195271	Adult striatum sample 1	Striatum
GSE49194	Expression data from neurospheres derived from the neocortex, striatum and subventricular zones of the adult mouse brain	http://www.ncbi.nlm.nih.gov/geo/query/acc.cgi?acc=GSE49194	GSM1195272	Adult striatum sample 2	Striatum
GSE49194	Expression data from neurospheres derived from the neocortex, striatum and subventricular zones of the adult mouse brain	http://www.ncbi.nlm.nih.gov/geo/query/acc.cgi?acc=GSE49194	GSM1195273	Adult striatum sample 3	Striatum
GSE49194	Expression data from neurospheres derived from the neocortex, striatum and subventricular zones of the adult mouse brain	http://www.ncbi.nlm.nih.gov/geo/query/acc.cgi?acc=GSE49194	GSM1195274	Adult subventricular zone sample 1	Subventricular zone
GSE49194	Expression data from neurospheres derived from the neocortex, striatum and subventricular zones of the adult mouse brain	http://www.ncbi.nlm.nih.gov/geo/query/acc.cgi?acc=GSE49194	GSM1195275	Adult subventricular zone sample 2	Subventricular zone
GSE49194	Expression data from neurospheres derived from the neocortex, striatum and subventricular zones of the adult mouse brain	http://www.ncbi.nlm.nih.gov/geo/query/acc.cgi?acc=GSE49194	GSM1195276	Adult subventricular zone sample 3	Subventricular zone
GSE49194	Expression data from neurospheres derived from the neocortex, striatum and subventricular zones of the adult mouse brain	http://www.ncbi.nlm.nih.gov/geo/query/acc.cgi?acc=GSE49194	GSM1195277	Embryonic dorsal forebrain sample 1	Dorsal forebrain E14.5
GSE49194	Expression data from neurospheres derived from the neocortex, striatum and subventricular zones of the adult mouse brain	http://www.ncbi.nlm.nih.gov/geo/query/acc.cgi?acc=GSE49194	GSM1195278	Embryonic dorsal forebrain sample 2	Dorsal forebrain E14.5
GSE49194	Expression data from neurospheres derived from the neocortex, striatum and subventricular zones of the adult mouse brain	http://www.ncbi.nlm.nih.gov/geo/query/acc.cgi?acc=GSE49194	GSM1195279	Embryonic ventral forebrain sample 1	Ventral forebrain E14.5
GSE49194	Expression data from neurospheres derived from the neocortex, striatum and subventricular zones of the adult mouse brain	http://www.ncbi.nlm.nih.gov/geo/query/acc.cgi?acc=GSE49194	GSM1195280	Embryonic ventral forebrain sample 2	Ventral forebrain E14.5
GSE49194	Expression data from neurospheres derived from the neocortex, striatum and subventricular zones of the adult mouse brain	http://www.ncbi.nlm.nih.gov/geo/query/acc.cgi?acc=GSE49194	GSM1195281	Embryonic spinal cord sample	Spinal cord E14.5
GSE49237	Analysis of TBR1 downnstream target genes in embryonic forebrains	http://www.ncbi.nlm.nih.gov/geo/query/acc.cgi?acc=GSE49237	GSM1195700	WT #1	Forebrain E16.5
GSE49237	Analysis of TBR1 downnstream target genes in embryonic forebrains	http://www.ncbi.nlm.nih.gov/geo/query/acc.cgi?acc=GSE49237	GSM1195701	WT#2	Forebrain E16.5
GSE49237	Analysis of TBR1 downnstream target genes in embryonic forebrains	http://www.ncbi.nlm.nih.gov/geo/query/acc.cgi?acc=GSE49237	GSM1195702	WT#3	Forebrain E16.5
GSE49237	Analysis of TBR1 downnstream target genes in embryonic forebrains	http://www.ncbi.nlm.nih.gov/geo/query/acc.cgi?acc=GSE49237	GSM1195703	WT#4	Forebrain E16.5
GSE49237	Analysis of TBR1 downnstream target genes in embryonic forebrains	http://www.ncbi.nlm.nih.gov/geo/query/acc.cgi?acc=GSE49237	GSM1195704	Tbr1-/-#1	Forebrain E16.5
GSE49237	Analysis of TBR1 downnstream target genes in embryonic forebrains	http://www.ncbi.nlm.nih.gov/geo/query/acc.cgi?acc=GSE49237	GSM1195705	Tbr1-/-#2	Forebrain E16.5
GSE49237	Analysis of TBR1 downnstream target genes in embryonic forebrains	http://www.ncbi.nlm.nih.gov/geo/query/acc.cgi?acc=GSE49237	GSM1195706	Tbr1-/-#3	Forebrain E16.5
GSE49237	Analysis of TBR1 downnstream target genes in embryonic forebrains	http://www.ncbi.nlm.nih.gov/geo/query/acc.cgi?acc=GSE49237	GSM1195707	Tbr1-/-#4	Forebrain E16.5
GSE4936	Transcriptional Profiling of Hh-Treated Embryoid Bodies	http://www.ncbi.nlm.nih.gov/geo/query/acc.cgi?acc=GSE4936	GSM111166	01_RA_EB	Embryoid body
GSE4936	Transcriptional Profiling of Hh-Treated Embryoid Bodies	http://www.ncbi.nlm.nih.gov/geo/query/acc.cgi?acc=GSE4936	GSM111168	02_RA_EB	Embryoid body
GSE4936	Transcriptional Profiling of Hh-Treated Embryoid Bodies	http://www.ncbi.nlm.nih.gov/geo/query/acc.cgi?acc=GSE4936	GSM111170	03_RA_EB	Embryoid body
GSE4936	Transcriptional Profiling of Hh-Treated Embryoid Bodies	http://www.ncbi.nlm.nih.gov/geo/query/acc.cgi?acc=GSE4936	GSM111171	04_RA_EB	Embryoid body
GSE4936	Transcriptional Profiling of Hh-Treated Embryoid Bodies	http://www.ncbi.nlm.nih.gov/geo/query/acc.cgi?acc=GSE4936	GSM111252	05_RAHh_EB	Embryoid body
GSE4936	Transcriptional Profiling of Hh-Treated Embryoid Bodies	http://www.ncbi.nlm.nih.gov/geo/query/acc.cgi?acc=GSE4936	GSM111253	06_RAHh_EB	Embryoid body
GSE4936	Transcriptional Profiling of Hh-Treated Embryoid Bodies	http://www.ncbi.nlm.nih.gov/geo/query/acc.cgi?acc=GSE4936	GSM111254	07_RAHh_EB	Embryoid body
GSE4936	Transcriptional Profiling of Hh-Treated Embryoid Bodies	http://www.ncbi.nlm.nih.gov/geo/query/acc.cgi?acc=GSE4936	GSM111255	08_RAHh_EB	Embryoid body
GSE49685	Identification of Myt1 as a subunit of the neural cell type-specific LSD1 complex	http://www.ncbi.nlm.nih.gov/geo/query/acc.cgi?acc=GSE49685	GSM1204894	siControl rep1	Neuro2a cells
GSE49685	Identification of Myt1 as a subunit of the neural cell type-specific LSD1 complex	http://www.ncbi.nlm.nih.gov/geo/query/acc.cgi?acc=GSE49685	GSM1204895	siControl rep2	Neuro2a cells
GSE49685	Identification of Myt1 as a subunit of the neural cell type-specific LSD1 complex	http://www.ncbi.nlm.nih.gov/geo/query/acc.cgi?acc=GSE49685	GSM1204896	siControl rep3	Neuro2a cells
GSE49685	Identification of Myt1 as a subunit of the neural cell type-specific LSD1 complex	http://www.ncbi.nlm.nih.gov/geo/query/acc.cgi?acc=GSE49685	GSM1204897	siMyT1 rep1	Neuro2a cells
GSE49685	Identification of Myt1 as a subunit of the neural cell type-specific LSD1 complex	http://www.ncbi.nlm.nih.gov/geo/query/acc.cgi?acc=GSE49685	GSM1204898	siMyT1 rep2	Neuro2a cells
GSE49685	Identification of Myt1 as a subunit of the neural cell type-specific LSD1 complex	http://www.ncbi.nlm.nih.gov/geo/query/acc.cgi?acc=GSE49685	GSM1204899	siMyT1 rep3	Neuro2a cells
GSE49685	Identification of Myt1 as a subunit of the neural cell type-specific LSD1 complex	http://www.ncbi.nlm.nih.gov/geo/query/acc.cgi?acc=GSE49685	GSM1204900	siLSD1 rep1	Neuro2a cells
GSE49685	Identification of Myt1 as a subunit of the neural cell type-specific LSD1 complex	http://www.ncbi.nlm.nih.gov/geo/query/acc.cgi?acc=GSE49685	GSM1204901	siLSD1 rep2	Neuro2a cells
GSE49685	Identification of Myt1 as a subunit of the neural cell type-specific LSD1 complex	http://www.ncbi.nlm.nih.gov/geo/query/acc.cgi?acc=GSE49685	GSM1204902	siLSD1 rep3	Neuro2a cells
GSE50824	The identification and tumorigenecity of neuronal progenitors in developing cerebellum	http://www.ncbi.nlm.nih.gov/geo/query/acc.cgi?acc=GSE50824	GSM1230380	GNP [1886_4473_24728_Math1-01_Mouse430+2]	Neural progenitor Math1+
GSE50824	The identification and tumorigenecity of neuronal progenitors in developing cerebellum	http://www.ncbi.nlm.nih.gov/geo/query/acc.cgi?acc=GSE50824	GSM1230381	GNP [1886_4473_24731_Math1-02_Mouse430+2]	Neural progenitor Math1+
GSE50824	The identification and tumorigenecity of neuronal progenitors in developing cerebellum	http://www.ncbi.nlm.nih.gov/geo/query/acc.cgi?acc=GSE50824	GSM1230382	GNP [1886_4473_24734_Math1-03_Mouse430+2]	Neural progenitor Math1+
GSE50824	The identification and tumorigenecity of neuronal progenitors in developing cerebellum	http://www.ncbi.nlm.nih.gov/geo/query/acc.cgi?acc=GSE50824	GSM1230383	GNP [1886_4473_24736_Math1-04_Mouse430+2]	Neural progenitor Math1+
GSE50824	The identification and tumorigenecity of neuronal progenitors in developing cerebellum	http://www.ncbi.nlm.nih.gov/geo/query/acc.cgi?acc=GSE50824	GSM1230384	NEP [1886_4473_24729_Nestin-01_Mouse430+2]	Neural progenitor Nestin+
GSE50824	The identification and tumorigenecity of neuronal progenitors in developing cerebellum	http://www.ncbi.nlm.nih.gov/geo/query/acc.cgi?acc=GSE50824	GSM1230385	NEP [1886_4473_24732_Nestin-02_Mouse430+2]	Neural progenitor Nestin+
GSE50824	The identification and tumorigenecity of neuronal progenitors in developing cerebellum	http://www.ncbi.nlm.nih.gov/geo/query/acc.cgi?acc=GSE50824	GSM1230386	NEP [1886_4473_24735_Nestin-03_Mouse430+2]	Neural progenitor Nestin+
GSE50824	The identification and tumorigenecity of neuronal progenitors in developing cerebellum	http://www.ncbi.nlm.nih.gov/geo/query/acc.cgi?acc=GSE50824	GSM1230387	NEP [1886_4473_24737_Nestin-04_Mouse430+2]	Neural progenitor Nestin+
GSE50824	The identification and tumorigenecity of neuronal progenitors in developing cerebellum	http://www.ncbi.nlm.nih.gov/geo/query/acc.cgi?acc=GSE50824	GSM1230388	NSC [1886_4647_27157_NSCs_Mouse430+2]	Cerebellar progenitor CD133+, Lin-
GSE50824	The identification and tumorigenecity of neuronal progenitors in developing cerebellum	http://www.ncbi.nlm.nih.gov/geo/query/acc.cgi?acc=GSE50824	GSM1230389	NSC [1886_4647_27158_NSCs_Mouse430+2]	Cerebellar progenitor CD133+, Lin-
GSE50824	The identification and tumorigenecity of neuronal progenitors in developing cerebellum	http://www.ncbi.nlm.nih.gov/geo/query/acc.cgi?acc=GSE50824	GSM1230390	NSC [1886_4647_27159_NSCs-06_Mouse430+2]	Cerebellar progenitor CD133+, Lin-
GSE50824	The identification and tumorigenecity of neuronal progenitors in developing cerebellum	http://www.ncbi.nlm.nih.gov/geo/query/acc.cgi?acc=GSE50824	GSM1230391	GNP Tumor [1886_4647_27150_Math1-tumor-01_Mouse430+2]	Tumor cells
GSE50824	The identification and tumorigenecity of neuronal progenitors in developing cerebellum	http://www.ncbi.nlm.nih.gov/geo/query/acc.cgi?acc=GSE50824	GSM1230392	GNP Tumor [1886_4647_27151_Math1-tumor-02_Mouse430+2]	Tumor cells
GSE50824	The identification and tumorigenecity of neuronal progenitors in developing cerebellum	http://www.ncbi.nlm.nih.gov/geo/query/acc.cgi?acc=GSE50824	GSM1230393	GNP Tumor [1886_4647_27152_Math1-tumor-03_Mouse430+2]	Tumor cells
GSE50824	The identification and tumorigenecity of neuronal progenitors in developing cerebellum	http://www.ncbi.nlm.nih.gov/geo/query/acc.cgi?acc=GSE50824	GSM1230394	GNP Tumor [1886_4647_27153_Math1-tumor-04_Mouse430+2]	Tumor cells
GSE50824	The identification and tumorigenecity of neuronal progenitors in developing cerebellum	http://www.ncbi.nlm.nih.gov/geo/query/acc.cgi?acc=GSE50824	GSM1230395	NEP Tumor [1886_4647_27146_Nestin-tumor-01_Mouse430+2]	Tumor cells
GSE50824	The identification and tumorigenecity of neuronal progenitors in developing cerebellum	http://www.ncbi.nlm.nih.gov/geo/query/acc.cgi?acc=GSE50824	GSM1230396	NEP Tumor [1886_4647_27147_Nestin-tumor-02_Mouse430+2]	Tumor cells
GSE50824	The identification and tumorigenecity of neuronal progenitors in developing cerebellum	http://www.ncbi.nlm.nih.gov/geo/query/acc.cgi?acc=GSE50824	GSM1230397	NEP Tumor [1886_4647_27148_nestin-tumor-03_Mouse430+2]	Tumor cells
GSE50824	The identification and tumorigenecity of neuronal progenitors in developing cerebellum	http://www.ncbi.nlm.nih.gov/geo/query/acc.cgi?acc=GSE50824	GSM1230398	NEP Tumor [1886_4647_27149_Nestin-tumor-04_Mouse430+2]	Tumor cells
GSE56389	Development of the prethalamus is crucial for thalamocortical projection formationand is regulated by Olig2	http://www.ncbi.nlm.nih.gov/geo/query/acc.cgi?acc=GSE56389	GSM1360163	Olig2 ko (-/-) rep2	Ventral forebrain E13.5
GSE56389	Development of the prethalamus is crucial for thalamocortical projection formationand is regulated by Olig2	http://www.ncbi.nlm.nih.gov/geo/query/acc.cgi?acc=GSE56389	GSM1360164	Olig2 ko (-/-) rep4	Ventral forebrain E13.5
GSE56389	Development of the prethalamus is crucial for thalamocortical projection formationand is regulated by Olig2	http://www.ncbi.nlm.nih.gov/geo/query/acc.cgi?acc=GSE56389	GSM1360165	Olig2 ko (-/-) rep5	Ventral forebrain E13.5
GSE56389	Development of the prethalamus is crucial for thalamocortical projection formationand is regulated by Olig2	http://www.ncbi.nlm.nih.gov/geo/query/acc.cgi?acc=GSE56389	GSM1360166	Olig2 wt (+/+) rep1	Ventral forebrain E13.5
GSE56389	Development of the prethalamus is crucial for thalamocortical projection formationand is regulated by Olig2	http://www.ncbi.nlm.nih.gov/geo/query/acc.cgi?acc=GSE56389	GSM1360167	Olig2 wt (+/+) rep4	Ventral forebrain E13.5
GSE56389	Development of the prethalamus is crucial for thalamocortical projection formationand is regulated by Olig2	http://www.ncbi.nlm.nih.gov/geo/query/acc.cgi?acc=GSE56389	GSM1360168	Olig2 wt (+/+) rep5	Ventral forebrain E13.5
GSE8091	Transcriptome and proteome analysis of early embryonic mouse brain development	http://www.ncbi.nlm.nih.gov/geo/query/acc.cgi?acc=GSE8091	GSM200695	E9.5 embryo head sample13	Head E9.5
GSE8091	Transcriptome and proteome analysis of early embryonic mouse brain development	http://www.ncbi.nlm.nih.gov/geo/query/acc.cgi?acc=GSE8091	GSM200696	E9.5 embryo head sample 15	Head E9.5
GSE8091	Transcriptome and proteome analysis of early embryonic mouse brain development	http://www.ncbi.nlm.nih.gov/geo/query/acc.cgi?acc=GSE8091	GSM200697	E9.5 embryo head sample 16	Head E9.5
GSE8091	Transcriptome and proteome analysis of early embryonic mouse brain development	http://www.ncbi.nlm.nih.gov/geo/query/acc.cgi?acc=GSE8091	GSM200698	E9.5 embryo head sample 19	Head E9.5
GSE8091	Transcriptome and proteome analysis of early embryonic mouse brain development	http://www.ncbi.nlm.nih.gov/geo/query/acc.cgi?acc=GSE8091	GSM200699	E9.5 embryo head sample 22	Head E9.5
GSE8091	Transcriptome and proteome analysis of early embryonic mouse brain development	http://www.ncbi.nlm.nih.gov/geo/query/acc.cgi?acc=GSE8091	GSM200700	E11.5 embryo head sample 33	Head E11.5
GSE8091	Transcriptome and proteome analysis of early embryonic mouse brain development	http://www.ncbi.nlm.nih.gov/geo/query/acc.cgi?acc=GSE8091	GSM200701	E11.5 embryo head sample 36	Head E11.5
GSE8091	Transcriptome and proteome analysis of early embryonic mouse brain development	http://www.ncbi.nlm.nih.gov/geo/query/acc.cgi?acc=GSE8091	GSM200703	E11.5 embryo head sample 51	Head E11.5
GSE8091	Transcriptome and proteome analysis of early embryonic mouse brain development	http://www.ncbi.nlm.nih.gov/geo/query/acc.cgi?acc=GSE8091	GSM200704	E11.5 embryo head sample 52	Head E11.5
GSE8091	Transcriptome and proteome analysis of early embryonic mouse brain development	http://www.ncbi.nlm.nih.gov/geo/query/acc.cgi?acc=GSE8091	GSM200706	E13.5 embryo head sample B62E6K	Head E13.5
GSE8091	Transcriptome and proteome analysis of early embryonic mouse brain development	http://www.ncbi.nlm.nih.gov/geo/query/acc.cgi?acc=GSE8091	GSM200707	E13.5 embryo head sample B62E7K	Head E13.5
GSE8091	Transcriptome and proteome analysis of early embryonic mouse brain development	http://www.ncbi.nlm.nih.gov/geo/query/acc.cgi?acc=GSE8091	GSM200708	E13.5 embryo head sample B62E8K	Head E13.5
GSE8091	Transcriptome and proteome analysis of early embryonic mouse brain development	http://www.ncbi.nlm.nih.gov/geo/query/acc.cgi?acc=GSE8091	GSM200709	E13.5 embryo head sample B63E5K	Head E13.5
GSE8091	Transcriptome and proteome analysis of early embryonic mouse brain development	http://www.ncbi.nlm.nih.gov/geo/query/acc.cgi?acc=GSE8091	GSM200711	E13.5 embryo head sample B63E6K	Head E13.5
GSE8091	Transcriptome and proteome analysis of early embryonic mouse brain development	http://www.ncbi.nlm.nih.gov/geo/query/acc.cgi?acc=GSE8091	GSM200713	E13.5 embryo head sample B63E7K	Head E13.5
GSE8091	Transcriptome and proteome analysis of early embryonic mouse brain development	http://www.ncbi.nlm.nih.gov/geo/query/acc.cgi?acc=GSE8091	GSM200716	E9.5 embryo head sample 24	Head E9.5
