# Supplementary material for: Stem Cell Differentiation as a Non-Markov Stochastic Process
Source: Cell Syst. 2017 Sep 27;5(3):268–282.e7. doi: 10.1016/j.cels.2017.08.009 (PMC5624514; doi:10.1016/j.cels.2017.08.009)
Supplement: Table S2. PhysioSpace Results, Related to Figures 1C and S1 and Table S1 — Similarity scores in column vector form for each time point. [file mmc3.xlsx]

## Sheet: Table S2 PhysioSpace Results
	24h/0h E14tg2a	48h/0h E14tg2a	72h/0h E14tg2a	120h/0h E14tg2a	168h/0h E14tg2a	24h/0h R1	48h/0h R1	72h/0h R1	120h/0h R1	168h/0h R1
Adipose tissue brown	-14.0875	-13.9222	-25.9072	-16.8585	-4.77349	-14.318	-9.5198	-3.37975	-0.112544	-0.0824043
Adipose tissue white	-21.7744	-15.3291	-12.6024	-12.2973	-3.65674	-10.482	-1.35662	0.37074	7.7299	11.566
Adrenal gland	-5.58823	-7.36527	-8.0902	-6.0212	-0.419687	-10.2806	-7.90375	-2.55488	2.31517	5.39198
Adrenal tissue	-13.7964	-16.2393	-15.9956	-11.278	-0.462801	-9.54227	-6.94158	-1.39906	1.51684	4.30859
Amygdala	2.78294	1.79969	6.11833	11.8375	20.1053	1.31283	5.11928	7.24399	0.772345	1.89427
Anterior cortex tumor	8.86684	15.6701	13.8041	20.367	3.45535	6.261	7.96653	2.35148	-3.80514	-9.36569
Basal ganglia tumor	-0.0998102	0.548733	7.48307	18.2322	9.96939	-1.46176	-0.287708	0.795479	3.10667	2.42385
Bladder tissue	-10.8188	-3.17936	-3.67418	-3.73289	1.32201	-12.3741	-3.58896	0.655643	17.4792	18.6928
Bone marrow	-2.41521	-7.58128	-30.6822	-35.0093	-42.6036	-7.85995	-13.816	-10.2975	-11.6855	-13.7469
Bone marrow macrophages	-19.988	-35.0464	-47.4751	-53.4932	-40.54	-21.1934	-15.9866	-9.77055	-7.17313	-11.4761
Bone tissue	-3.07714	-5.95228	-23.7695	-24.6267	-22.7185	-5.65396	-10.1279	-5.66303	-2.59953	-2.75596
Brain left hemisphere tumor	5.51285	8.94711	16.8002	43.7432	20.9898	0.429349	1.60852	5.17064	7.05886	6.53149
Brain right hemisphere tumor	0.414446	5.10184	14.608	38.4929	23.3956	-1.24327	0.762842	2.3168	3.63847	3.57231
Brain tumor	-0.680724	0.595273	10.7171	16.776	9.21381	1.31008	3.29535	4.1268	2.27639	3.59594
Cardiac neural crest cell E10.5	3.75587	9.99635	17.8884	15.6086	1.78261	8.84783	7.39242	6.23841	26.8099	23.4037
Cerebellar NSC	12.4094	9.08606	21.1781	26.0593	3.52711	4.79575	0.0771125	0.304782	0.0771125	0.0458538
Cerebellar granule cells	0.658447	-0.677362	-2.73704	-2.91124	0.446955	0.456921	0.387603	-0.188308	-3.45821	-2.18077
Cerebellar granule neurons d6	0.882479	0.618405	2.5765	2.39689	17.4232	2.41079	0.702794	0.286712	-3.18292	-0.772254
Cerebellar progenitor CD133+, Lin-	19.7188	21.3749	43.1047	45.5319	19.1805	14.0652	4.90762	2.27762	2.14032	1.93077
Cerebellar purkinje cells	-2.88354	-2.85874	-8.43923	-7.16994	-0.872675	0.694199	0.678654	-0.12822	-7.00632	-5.76976
Cerebellar purkinje cells p14	-4.69467	-8.33676	-17.7094	-14.0418	-2.2336	-0.263796	0.0753288	-0.693938	-9.19222	-9.03463
Cerebellar purkinje cells p21	-4.15309	-6.96312	-17.0165	-16.1765	-2.93522	-0.271746	0.330063	-0.464423	-8.22423	-8.81589
Cerebellar purkinje cells p28	-4.40564	-8.44013	-20.7527	-18.8583	-3.74863	0.0750513	-0.136129	-1.18813	-10.4797	-9.66115
Cerebellar purkinje cells p3	1.11473	0.299529	0.0920414	-0.209969	4.58293	2.89117	3.36933	0.690374	-1.84899	-1.51622
Cerebellar purkinje cells p35	-4.15257	-5.67653	-16.7511	-15.9197	-2.44872	-0.245202	0.0513747	-0.977736	-9.74261	-9.19128
Cerebellar purkinje cells p56	-3.21022	-5.49291	-14.1134	-8.01973	-0.623009	-0.181472	0.0899491	-0.668047	-7.73408	-7.02536
Cerebellar purkinje cells p7	-0.0578278	0.0256836	-1.0043	-2.5716	2.49395	1.41773	4.06332	1.65582	-2.42464	-1.52073
Cerebellar stellate/basket cells p14	0.144913	0.0020086	-1.80624	-4.71295	0.837263	0.759398	1.60247	-0.0899491	-4.6109	-5.07039
Cerebellar stellate/basket cells p21	-1.17459	-2.27593	-3.58363	-7.80152	0.163712	-0.241178	0.452603	-0.542324	-5.14341	-4.5301
Cerebellar stellate/basket cells p28	-2.49451	-4.09583	-4.2571	-6.75795	-0.152606	-0.537664	-0.0785761	-0.857082	-7.83934	-5.53622
Cerebellar stellate/basket cells p35	-3.16908	-4.9573	-7.82165	-14.1891	-1.00903	0.0489478	0.878029	-0.69359	-6.11054	-4.97655
Cerebellar stellate/basket cells p56	-8.31147	-8.58821	-10.2448	-8.52445	-0.390849	-0.962865	-0.000277868	-0.95758	-6.15848	-5.32344
Cerebellum	0.0342204	-1.0064	0.0507117	1.93154	12.1964	-0.405156	0.50002	1.33976	-0.18068	0.269576
Cerebellum tumor	6.33148	10.9089	13.3836	36.4754	11.5937	0.296158	-0.0856693	0.00845399	3.96638	3.3853
Cerebral cortex	1.84892	2.26328	5.7212	6.38539	18.5098	1.20174	3.84009	6.25855	0.378984	0.925359
Ciliary bodies	-6.83964	-3.58654	-4.65158	-4.19017	-1.49536	-6.88908	-3.40206	-0.506644	2.02719	4.34927
Common myeloid progenitor cells	0.69581	-3.10586	-25.5289	-32.8713	-61.1053	0.0318965	-2.32192	-8.93733	-14.1343	-20.8917
Cornea tissue	-1.20965	-3.25799	-11.8691	-21.5784	-15.0424	-3.15328	-5.28372	-2.89151	-0.156948	-0.549561
Corpus callosum tumor	1.92406	2.23375	4.15153	18.0268	6.10251	-2.11294	-2.63605	0.484097	2.36986	2.36203
Cortex tumor	1.97861	5.26564	16.086	33.7963	18.3655	-0.149884	1.48759	2.20359	0.878319	1.44985
Cortical pyramidal cells (cell line)	0.194124	-0.846172	-1.25204	-1.75616	0.407963	5.32332	8.62581	4.99677	-1.32166	-0.15708
Cranial nerve tumor	-2.97056	-0.317435	0.435596	8.47408	3.85576	-8.4836	-3.67173	-0.235266	8.08298	9.12305
Dorsal forebrain E14.5	12.3257	17.7101	31.041	34.777	16.8802	7.87798	2.9544	2.05101	0.0872735	-0.173806
Dorsal root ganglia	-4.03413	-1.5369	-0.0358258	1.66788	12.7565	-2.94993	0.470155	1.46601	2.29786	6.38095
Dorsal striatum tissue	0.352977	0.752668	4.27968	3.5876	13.691	1.86951	4.38455	4.37424	-0.0849866	1.20707
ESC	1.55898	-9.42638	-66.6675	-157.373	-173.025	1.97354	-20.6075	-47.4364	-86.4322	-125.79
Embryoid body	-6.9888	-14.466	-30.9888	-41.095	-47.5429	-0.136974	-1.82165	-6.4174	-12.5402	-16.1056
Embryonic fibroblast cells (3T3 L1)	-0.416037	-1.37609	-5.49303	-1.50415	-3.35742	-3.88952	-8.84598	-3.1924	0.89662	0.284257
Embryonic fibroblast cells (C3H 10T1/2)	-0.30307	-0.889464	-2.12227	0.482973	-0.605376	-3.20455	-6.86251	-1.86569	5.53913	3.59371
Embryonic fibroblast cells (NIH 3T3)	3.35592	1.03187	-0.649584	-0.337949	-6.067	-1.46879	-5.01691	-1.66244	-0.40089	-3.42719
Epidermis	-10.2288	-4.39046	-8.42326	-13.9037	-1.44018	-10.0168	-3.45193	-0.127765	5.91045	7.82788
Eyecup	-5.42131	-2.85253	-6.76319	-7.96214	-1.96098	-4.31371	-3.30027	-1.36071	0.288581	0.953211
Fibroblast	-6.66542	-3.44254	-2.35609	-0.279583	0.650387	-13.3561	-10.3852	-0.606238	11.7971	7.36724
Follicular B-cells	1.85709	-2.89646	-32.5705	-41.3837	-50.8948	-2.01988	-13.0312	-20.3504	-23.0023	-29.7918
Forebrain E16.5	8.78555	14.0127	34.9085	68.2946	56.192	11.8115	23.24	18.6931	10.6548	19.8068
Forebrain E9.5	8.17968	22.7005	32.0211	26.0032	-0.235618	24.6617	17.1009	6.12012	8.31775	7.20629
Fourth ventricular choroid plexus E13	-1.71923	0.183853	7.68043	15.1418	10.7437	1.0639	1.66349	4.31435	22.8412	32.5115
Front lobe tumor	-14.9118	-1.34608	-0.38995	0.220342	0.252531	-7.92503	-2.9857	-0.727566	3.05577	6.37365
Granulo-monocytic progenitor cells	-0.405892	-4.70202	-33.4485	-40.7836	-68.5677	-0.252681	-5.3464	-15.9181	-22.2601	-29.1857
Granulocytes	-9.25012	-17.2946	-34.4823	-43.8327	-30.6096	-9.47143	-13.9361	-9.92838	-7.4237	-4.70837
Head E11.5	8.32015	26.3609	52.0052	56.5439	19.743	18.4242	8.71599	5.70173	10.3488	11.2862
Head E13.5	6.4709	20.7663	51.6938	69.5523	54.7829	10.705	14.0881	7.60868	28.3619	40.137
Head E9.5	21.3256	38.1633	56.5045	45.5031	1.13038	21.8365	12.3085	9.63806	15.6657	11.6789
Heart tissue	-12.0037	-13.0236	-25.1134	-19.1901	-2.58231	-7.78069	-5.85816	-1.09046	0.720696	0.724593
Hematopoietic stem cells	2.27961	-1.3725	-17.4357	-26.3725	-51.5793	0.588361	-1.57867	-6.76574	-10.7702	-14.5978
Hippocampus tissue	0.818074	0.313935	2.56915	2.92152	13.4554	0.0849866	4.06042	3.57685	0.0401545	1.10869
Hypothalamus	1.26514	2.29694	8.7814	9.72688	22.4734	0.365595	6.82774	6.92537	1.93855	4.57304
Hypothalamus tissue	0.443869	1.43061	4.57853	8.28652	21.479	0.265617	3.35986	6.66635	2.20382	3.57212
Iris tissue	-11.5958	-5.70961	-4.06146	-1.82185	-0.193318	-9.63951	-4.08473	0.0108673	6.37691	9.36871
Kidney tissue	-18.7825	-18.4091	-26.4355	-21.1339	-9.42526	-18.5186	-13.1104	-2.5448	0.0116814	-0.155629
LMC MN E11.5	4.7231	7.742	9.00483	11.4669	16.072	4.43575	2.69412	0.613196	-0.40358	-0.0315988
Lacrimal gland tissue	-5.59152	-9.5646	-28.3223	-30.3296	-16.0072	-8.72181	-8.95146	-6.73968	-3.25089	-2.0282
Large intestine tissue	-11.3824	-10.0585	-14.2979	-16.3194	-4.19868	-25.9567	-10.7308	-1.79634	1.75697	0.743004
Left cranial nerve tumor	-2.69454	-0.631133	0.180516	5.28952	2.56042	-6.88515	-4.91628	-0.255408	8.3747	8.87302
Left midbrain tumor	1.76669	9.98287	21.8989	50.2397	20.933	-0.877739	0.665097	3.36126	12.8786	19.843
Left ventricle tumor	3.99194	7.18547	15.5741	41.4276	10.4391	0.0643157	1.1052	2.59674	3.59322	2.40905
Lens tissue	-6.29269	-4.64781	-7.53458	-4.7028	-1.94195	-1.06369	-0.797929	0.476473	1.95935	2.27685
Leukaemic monocyte macrophage cells	-4.30572	-22.4874	-46.6012	-54.2778	-70.9641	-7.35601	-16.7134	-18.974	-27.5147	-35.3612
Liver tissue	-13.6085	-22.5106	-36.4725	-38.4736	-21.0081	-6.25609	-7.41439	-7.73782	-3.9399	-2.67366
Lung tissue	-7.60111	-4.2193	-7.61911	-4.11629	0.759851	-12.8692	-3.76162	0.210139	12.8017	10.978
Lymph node tissue	-4.19185	-7.2341	-23.512	-17.4219	-14.9534	-9.42814	-10.9796	-6.13148	-1.28015	-0.995935
Lymphoid dendritic cells	-1.66723	-5.49593	-26.7475	-33.552	-37.7517	-4.24177	-9.63741	-7.57529	-10.2845	-10.704
MSC adult bone marrow	0.688812	0.0140711	-0.530957	0.0838583	-2.77538	-3.17381	-4.8726	-1.19309	2.9544	0.405787
Macrophages	-17.737	-38.7992	-50.1201	-54.3234	-29.3953	-31.2449	-27.0093	-16.7921	-8.73654	-11.6985
Mammary gland tissue (lactating)	-13.2781	-7.92168	-13.9232	-16.5304	-6.3743	-10.5981	-1.67854	-0.660277	4.29827	5.61713
Mammary gland tissue (non-lactating)	-8.32299	-9.57859	-15.7339	-16.7635	-5.01598	-12.8697	-5.42551	-1.05863	2.80912	2.24022
Marginal zone B-cells	0.23392	-3.64208	-31.7097	-38.1835	-43.9024	-0.664286	-6.37926	-10.7586	-15.2454	-20.4267
Mast cells	-2.2528	-13.3164	-33.1903	-41.5573	-28.9686	-10.3535	-20.2666	-14.016	-8.18175	-10.8708
Medulloblastoma	8.73485	7.72832	12.6195	21.9545	7.77693	9.13592	2.70719	-0.110476	-0.98175	-1.73869
Medulloblastoma CSC	2.96897	1.82206	7.41989	15.4823	0.0505571	1.09409	-1.98806	-0.977634	0.399425	0.0714339
Mega erythrocyte progenitor cells	2.10349	-4.09396	-31.9954	-50.2633	-80.3311	1.88533	-1.96048	-10.8051	-26.3625	-38.2012
Microglia	-14.3388	-22.6124	-25.2542	-26.9078	-19.2753	-19.0976	-11.8913	-6.83964	-2.34423	-5.79009
Mouse embryo just prior to cranial neural closure	9.10596	23.9295	35.967	19.6359	0.842281	11.0274	9.4908	9.54307	30.3973	19.9022
Murine bone marrow-derived pro-B-cells	-0.989851	-13.8846	-43.3688	-56.0251	-81.2519	-1.51622	-6.12152	-11.7056	-21.6006	-32.4238
Myeloid dendritic cells	-0.710555	-5.76035	-27.5365	-32.6633	-31.6106	-4.33387	-10.4154	-10.0928	-10.2966	-11.6127
Myoblast cells	-0.972514	-2.95808	-8.03544	-7.53301	-13.4165	-3.1091	-6.503	-2.73544	-0.512382	-4.9909
NCSC adult bone marrow	-0.992456	-2.92815	-0.807811	0.60271	-0.171242	-7.86649	-8.88292	-1.29624	3.21718	1.9135
NK cells	0.171323	-2.3028	-20.4702	-25.1277	-27.9354	-1.57465	-10.2963	-11.4364	-11.3364	-14.8202
NSC	9.21586	1.47101	4.94997	13.5775	1.62514	0.35595	-2.9142	-1.52971	0.713679	0.0356115
NSC irradiated d7	3.967	0.12316	1.59282	12.5131	2.58166	-0.892284	-3.33965	-1.52205	3.42567	3.99347
Neocortex	-0.257754	-1.4996	-0.213297	1.3334	0.515492	-2.52776	-4.47551	-0.932845	0.414128	-0.425417
Neural crest precursor cells	0.66702	0.314865	-1.85778	-7.58156	-14.683	-0.150145	-1.98986	-2.7218	-0.14798	-1.93381
Neural progenitor Math1+	20.8826	16.9097	22.5006	26.1537	6.4038	15.5834	5.79729	0.614228	-0.890095	-2.49347
Neural progenitor Nestin+	1.80166	3.04481	21.8247	45.405	28.132	0.561763	1.31347	1.47539	7.05597	13.814
Neural tube E8.5	13.9896	18.2423	25.3166	11.046	-4.33836	18.1993	9.29806	4.10538	1.98147	-0.0208375
Neural tube E9.5	11.8045	18.3376	21.2043	11.8597	-4.62591	22.344	10.5605	3.76063	1.68566	0.099183
Neuro2a cells	1.2617	-0.37482	-4.88316	-8.94152	-8.86916	-1.50846	-9.04072	-8.37785	-14.2207	-22.4049
Neuroblastoma tumor	16.5713	12.7496	6.75486	5.66144	1.74701	8.23911	3.30677	0.631592	-3.01744	-2.52525
Neuroepithelium E8.5	10.2017	15.9003	14.1832	0.814569	-16.068	18.6115	11.6716	2.55236	0.347257	-1.0263
Neuroepithelium E9.5	10.8521	13.9078	12.9931	2.30806	-13.0116	17.613	9.43915	2.58231	1.09035	-0.73433
Nucleus accumbens tissue	0.801124	2.97945	4.43142	3.91877	13.5344	0.309491	3.37073	3.99101	0.187729	0.420646
Olfactory bulb tissue	1.00378	0.534423	3.53615	6.71528	17.2275	0.0689822	0.58759	2.25678	0.0594199	0.714472
Olfactory bulb tumor	6.93749	5.53403	10.4999	24.268	10.0613	3.1349	3.91736	1.01398	-1.53917	-0.238232
Osteoblasts d14	-4.85152	-3.98303	-0.709676	0.221609	1.50939	-8.08033	-5.07549	-0.0337718	10.4267	13.2348
Osteoblasts d21	-10.0715	-6.58057	-1.51027	0.244165	3.06051	-9.69933	-6.10442	-0.0328119	11.7871	14.5036
Osteoblasts d5	-0.225595	0.115608	0.21836	0.457728	0.343054	-5.24463	-2.74455	-0.0854809	11.9807	8.38942
Osteoclasts	-7.47316	-20.384	-32.4935	-37.1523	-38.9811	-10.9093	-20.0775	-15.858	-17.0215	-25.1182
Ovarian tissue	-10.5954	-6.24744	-3.1219	-1.93593	0.0799037	-11.7803	-4.18954	0.193624	10.9623	13.8461
Pancreas tissue	-11.9057	-18.078	-34.0431	-34.8761	-13.8909	-3.75259	-1.70891	-0.6542	-0.930413	-0.312718
Pancreatic beta cells (MIN6)	0.87687	-0.635609	-2.6518	-2.60455	-3.03644	-0.350246	-1.1559	0.0074035	-2.66617	-3.76043
Phrenic MN E11.5	9.14597	8.5193	16.136	17.9405	19.8521	6.73848	4.64549	1.55657	-0.141215	0.0810241
Pituitary tissue	-0.30997	-0.306052	-1.93982	-2.69897	0.555965	-2.58584	-0.639091	1.70792	5.88678	5.4404
Placental tissue	-15.2258	-12.5782	-13.1063	-15.9448	-0.875133	-22.5799	-13.5442	-1.83333	11.5504	8.23063
Plasmacytoid dendritic cells	-2.04584	-6.53743	-28.3773	-31.4306	-28.3742	-3.37618	-7.757	-8.63084	-7.46226	-10.6667
Prefrontal cerebral cortex	5.10021	3.4234	6.4663	6.50432	17.7346	2.41514	4.71707	4.8992	0.22464	1.48455
Primary cortical neurons E15.5	4.41146	6.97104	19.1109	20.6204	12.6158	5.38038	3.73101	1.57496	-0.428991	-0.152292
Prostate tissue	-7.32025	-9.42734	-18.6863	-16.656	-5.8392	-8.48783	-4.46227	-0.886259	3.57318	5.12895
Retina tissue	0.250618	0.248144	-0.230795	0.109347	1.93614	0.911896	-0.381586	-0.134698	-2.67758	-1.61291
Retinal pigment epithelium	-1.65543	-3.75408	-5.46253	-5.81394	-2.69722	-2.35679	-3.56168	-0.212101	-0.522544	-0.579586
Retinal progenitor cells	14.7143	14.1022	16.3992	17.3495	7.41284	10.3349	6.53862	4.82021	1.3354	0.306148
Right cortex tumor	0.319464	1.77447	7.97472	25.5971	9.95774	-2.73426	0.202652	1.4124	5.87265	6.3816
Right cranial nerve tumor	-9.55239	-1.20337	0.230795	8.33152	5.67002	-15.9155	-7.90477	-0.438479	13.6676	13.7324
Salivary gland	-10.4253	-14.4362	-28.1071	-25.0341	-11.5685	-11.5513	-5.84219	-2.50554	0.311375	1.26956
Skeletal muscle tissue	-7.46693	-13.066	-29.7904	-24.1154	-11.0468	-11.9748	-8.87008	-3.71738	-0.0181438	-0.356217
Small intestine tissue	-12.1071	-9.78762	-21.4573	-23.0717	-8.78817	-17.2996	-9.79332	-4.39261	-0.629796	-1.4566
Spinal cord	-3.20473	-1.2369	0.871278	1.41149	16.2895	-1.40907	1.38728	3.41546	0.917901	2.95677
Spinal cord E14.5	13.8144	26.0171	55.3998	60.5145	69.8165	5.62715	7.13189	8.90739	10.0826	13.7793
Spinal cord tumor	-4.11473	-0.933292	4.12129	16.8972	21.4357	-11.1814	-0.31927	4.96073	6.59012	9.38749
Spleen tissue	-1.11252	-2.8211	-20.3596	-21.6568	-17.821	-7.07962	-12.8351	-9.52365	-3.65919	-3.91959
Stomach tissue	-23.874	-15.3235	-20.9874	-22.0931	-2.89325	-23.5806	-4.33601	-0.42942	2.73763	3.52058
Striatum	4.58392	4.0534	10.2017	10.2183	22.1442	0.960246	5.02175	5.11917	0.146393	0.645108
Subventricular NSC	12.9852	9.33311	16.2834	23.1422	1.63983	3.20171	-0.0469489	0.358629	0.038729	-1.02143
Subventricular zone	0.490902	-0.212101	1.67999	5.07398	3.54221	-2.6258	-1.89385	0.916521	4.18933	1.69293
T-cells CD4+	1.57203	-1.82638	-27.9229	-32.9503	-44.4837	-0.399146	-8.41814	-14.617	-13.58	-16.4459
T-cells CD8+	1.1603	-3.39132	-34.0748	-36.2217	-50.6479	-0.338968	-8.85092	-14.008	-17.3646	-19.7671
T-cells foxP3+	0.293991	-1.73768	-24.5925	-36.3005	-49.5204	-1.26646	-9.64371	-11.3587	-13.7548	-16.9037
Telencephalon E14.5	11.2847	10.706	19.8872	34.6676	12.8851	13.1301	6.98292	2.53846	0.0397653	0.193763
Testis tissue	-1.68632	-6.96612	-19.4533	-25.2135	-30.5664	-0.471082	-3.403	-4.71328	-10.5622	-17.9228
Thymocyte DP CD4+, CD8+	2.97645	-1.36315	-23.4868	-26.0813	-54.8793	0.997676	-2.59469	-12.9871	-16.2777	-18.0201
Thymocyte SP CD4+	1.11354	-0.93742	-18.4037	-22.3423	-38.0684	-0.0774838	-4.71361	-9.03041	-8.67222	-12.0675
Thymocyte SP CD8+	0.900037	-3.70919	-26.7314	-33.3183	-57.9946	-0.172347	-3.95374	-10.2438	-13.6269	-19.803
Tumor cells	23.982	12.2911	15.4339	19.9702	5.82563	14.3325	3.00027	-0.238879	-2.4966	-4.08007
Umbilical cord tissue	-11.094	-0.956575	-0.0236304	-0.108343	2.81057	-10.4926	-3.05453	0.925706	36.4253	33.1763
Uterus tissue	-24.2418	-10.6645	-9.41298	-6.01728	-0.826468	-21.5818	-5.44773	-0.305608	12.1129	13.5947
Ventral NSC	10.3781	7.09684	15.3352	24.6288	2.48607	2.25555	-0.0244674	0.120158	-0.208891	-0.5897
Ventral forebrain E13.5	21.9085	27.9039	48.045	69.6514	35.783	20.6058	11.8847	5.46806	0.647598	0.96574
Ventral forebrain E14.5	19.778	26.5675	38.9197	42.6782	25.1908	11.5513	6.20365	3.60341	-0.131947	-0.70564
Ventricle tumor	4.88771	5.85704	13.9098	34.4442	16.6421	0.146653	1.33675	2.9872	0.147277	0.779061
Ventricular NSC	12.5168	10.8497	23.8948	40.7674	6.65835	4.02333	-0.23313	-0.00752459	0.193596	0.167882
mNSC p53-null d1	-4.31808	-3.45526	2.61228	21.9267	16.6973	-5.44376	-1.81774	-0.188391	7.14129	11.3811
mouse adult olfatory bulb stem cells	-0.130981	-2.68259	-0.0551701	3.50123	-0.122433	0.204397	-2.90367	-0.218446	0.0053501	-0.116525
