# Supplementary material for: Stem Cell Differentiation as a Non-Markov Stochastic Process
Source: Cell Syst. 2017 Sep 27;5(3):268–282.e7. doi: 10.1016/j.cels.2017.08.009 (PMC5624514; doi:10.1016/j.cels.2017.08.009)
Supplement: Table S3. GO-Enrichment Results, Related to Figures S2F–S2H — Results of Gene Ontology search for differentially expressed genes based on global gene expression microarrays. [file mmc4.xlsx]

## Sheet: Table S3 DAVID Results
	DAVID 6.7
	Line:	Time:	Net Relative Expression:					Line:	Time:	Net Relative Expression:							Line:	Time:	Net Relative Expression:					Line:	Time:	Net Relative Expression:
	E14tg2a & R1	Any	UP					E14tg2a & R1	Any	DOWN							E14tg2a & R1	Any	UP					E14tg2a & R1	Any	DOWN
	Category	Term	Count	%	P-Value	Benjamini		Category	Term	Count	%	P-Value	Benjamini				Category	Term	Count	%	P-Value	Benjamini		Category	Term	Count	%	P-Value	Benjamini
	GOTERM_BP_FAT	neuron differentiation	50	6.2	1.3e-11	2.9e-08		GOTERM_BP_FAT	stem cell maintenance	8	1.1	8.1e-06	0.0089				UP_TISSUE	Embryo	129	15.9	1.9e-06	0.00037		UP_TISSUE	Embryonic stem cell	25	3.4	9.1e-06	0.0017
	GOTERM_BP_FAT	cell motion	47	5.8	2.7e-11	3.1e-08		GOTERM_BP_FAT	cellular lipid catabolic process	12	1.6	6.9e-06	0.015				UP_TISSUE	Brain	352	43.4	8.3e-05	0.0081		UP_TISSUE	Embryonic carcinoma	5	0.7	0.0031	0.25
	GOTERM_BP_FAT	neuron development	38	4.7	1.9e-09	1.4e-06		GOTERM_BP_FAT	stem cell differentiation	9	1.2	1.2e-05	0.0064				UP_TISSUE	Eyeball	27	3.3	0.00017	0.011		UP_TISSUE	Ovary and uterus	10	1.4	0.0031	0.17
	GOTERM_BP_FAT	axon guidance	21	2.6	3.8e-09	2.1e-06		GOTERM_BP_FAT	stem cell development	8	1.1	1.2e-05	0.0084				UP_TISSUE	Mammary gland	112	13.8	0.0039	0.17		UP_TISSUE	Blastocyst	8	1.1	0.008	0.31
	GOTERM_BP_FAT	neuron projection development	31	3.8	9e-09	4e-06		GOTERM_BP_FAT	lipid catabolic process	17	2.3	3.7e-05	0.016				UP_TISSUE	Brain cortex	40	4.9	0.0048	0.17		UP_TISSUE	Embryonic germ cell	9	1.2	0.014	0.4
	GOTERM_BP_FAT	cell morphogenesis involved in differentiation	30	3.7	2.2e-08	8.3e-06		GOTERM_BP_FAT	regulation of cell proliferation	38	5.2	0.00025	0.087				UP_TISSUE	Head	89	11	0.0051	0.15		UP_TISSUE	Mammary gland	95	12.9	0.021	0.48
	GOTERM_BP_FAT	pattern specification process	35	4.3	6.2e-08	2e-05		GOTERM_BP_FAT	positive regulation of gene expression	35	4.8	0.00038	0.11				UP_TISSUE	Salivary gland	36	4.4	0.0068	0.17		UP_TISSUE	Sympathetic ganglion	11	1.5	0.024	0.48
	GOTERM_BP_FAT	cellular component morphogenesis	39	4.8	8.9e-08	2.5e-05		GOTERM_BP_FAT	positive regulation of cellular biosynthetic process	38	5.2	0.00045	0.12				UP_TISSUE	Wolffian duct includes surrounding region	11	1.4	0.0078	0.17		UP_TISSUE	Liver	146	19.8	0.027	0.47
	GOTERM_BP_FAT	cell migration	31	3.8	1e-07	2.5e-05		GOTERM_BP_FAT	positive regulation of transcription	34	4.6	0.00051	0.12				UP_TISSUE	Eye	82	10.1	0.0088	0.17		UP_TISSUE	Testis	142	19.3	0.035	0.52
	GOTERM_BP_FAT	cell morphogenesis	36	4.4	1.2e-07	2.6e-05		GOTERM_BP_FAT	positive regulation of biosynthetic process	38	5.2	0.00054	0.11				UP_TISSUE	Fetal brain	24	3	0.0099	0.18		UP_TISSUE	Salivary gland	29	3.9	0.043	0.56
	GOTERM_BP_FAT	neuron projection morphogenesis	25	3.1	4.2e-07	7.3e-05		GOTERM_BP_FAT	positive regulation of nitrogen compound metabolic process	36	4.9	0.00076	0.13				UP_TISSUE	Mammary tumor	134	16.5	0.011	0.17		UP_TISSUE	Oocytes	5	0.7	0.056	0.62
	GOTERM_BP_FAT	axonogenesis	24	3	3.8e-07	7.7e-05		GOTERM_BP_FAT	response to retinoic acid	6	0.8	0.00076	0.14				UP_TISSUE	Mammary tumor. MMTV-LTR/INT3 model. 5 month old mouse. Taken by biopsy.	17	2.1	0.016	0.23		UP_TISSUE	Dendritic cell	12	1.6	0.069	0.67
	GOTERM_BP_FAT	tube development	32	3.9	4.2e-07	7.9e-05		GOTERM_BP_FAT	positive regulation of macromolecule biosynthetic process	36	4.9	0.00085	0.13				UP_TISSUE	Mullerian duct includes surrounding region	8	1	0.028	0.34		UP_TISSUE	Mammary tumor. C3	26	3.5	0.07	0.64
	GOTERM_BP_FAT	localization of cell	32	3.9	1e-06	0.00017		GOTERM_BP_FAT	response to vitamin A	6	0.8	0.00096	0.14				UP_TISSUE	Corpora quadrigemina	32	3.9	0.037	0.41		UP_TISSUE	Colon	48	6.5	0.074	0.64
	GOTERM_BP_FAT	cell motility	32	3.9	1e-06	0.00017		GOTERM_BP_FAT	pattern specification process	23	3.1	0.001	0.14				UP_TISSUE	Pancreatic islet	9	1.1	0.045	0.45		UP_TISSUE	Lung	59	8	0.077	0.63
	GOTERM_BP_FAT	skeletal system development	32	3.9	1e-06	0.00017		GOTERM_BP_FAT	regulation of RNA metabolic process	77	10.5	0.0011	0.13				UP_TISSUE	Whole body	63	7.8	0.045	0.43		UP_TISSUE	Unfertilized egg	4	0.5	0.084	0.64
	GOTERM_BP_FAT	epithelium development	31	3.8	1.7e-06	0.00025		GOTERM_BP_FAT	regulation of transcription, DNA-dependent	76	10.3	0.0011	0.14				UP_TISSUE	Mesenchymal Stem Cell	6	0.7	0.047	0.42		UP_TISSUE	Oocyte	4	0.5	0.084	0.64
	GOTERM_BP_FAT	cell morphogenesis involved in neuron differentiation	24	3	2.6e-06	0.00036		GOTERM_BP_FAT	response to vitamin	6	0.8	0.0015	0.17				UP_TISSUE	Mouse	7	0.9	0.049	0.42		UP_TISSUE	Mammary tumor. Metallothionien-TGF alpha model. 10 month old virgin mouse. Taken by biopsy.	18	2.4	0.088	0.63
	GOTERM_BP_FAT	chordate embryonic development	40	4.9	3.2e-06	0.00042		GOTERM_BP_FAT	embryonic pattern specification	7	1	0.0016	0.17				UP_TISSUE	Sympathetic ganglion	11	1.4	0.051	0.41		UP_TISSUE	Stomach	21	2.9	0.092	0.63
	GOTERM_BP_FAT	tube morphogenesis	23	2.8	4.1e-06	0.00046		GOTERM_BP_FAT	muscle organ morphogenesis	4	0.5	0.0017	0.17				UP_TISSUE	Embryonic body between diaphragm region and neck	13	1.6	0.051	0.4
	GOTERM_BP_FAT	heart development	27	3.3	4.3e-06	0.00046		GOTERM_BP_FAT	positive regulation of nucleobase, nucleoside, nucleotide and nucleic acid metabolic process	34	4.6	0.0018	0.17				UP_TISSUE	Limb	17	2.1	0.058	0.42
	GOTERM_BP_FAT	vasculature development	29	3.6	3.9e-06	0.00048		GOTERM_BP_FAT	response to extracellular stimulus	13	1.8	0.0022	0.2				UP_TISSUE	Placenta	39	4.8	0.07	0.47
	GOTERM_BP_FAT	embryonic development ending in birth or egg hatching	40	4.9	4.1e-06	0.00048		GOTERM_BP_FAT	anterior/posterior axis specification	5	0.7	0.0026	0.22				UP_TISSUE	Amnion	19	2.3	0.075	0.49
	GOTERM_BP_FAT	cell projection morphogenesis	25	3.1	5e-06	0.00051		GOTERM_BP_FAT	blastoderm segmentation	4	0.5	0.0027	0.22				UP_TISSUE	Visual cortex	15	1.8	0.081	0.5
	GOTERM_BP_FAT	enzyme linked receptor protein signaling pathway	30	3.7	7e-06	0.00068		GOTERM_BP_FAT	negative regulation of response to stimulus	9	1.2	0.0028	0.22				UP_TISSUE	Mammary tumor. Metallothionien-TGF alpha model. 10 month old virgin mouse. Taken by biopsy.	20	2.5	0.083	0.49
	GOTERM_BP_FAT	transmembrane receptor protein tyrosine kinase signaling pathway	24	3	8.8e-06	0.00081		GOTERM_BP_FAT	organic acid catabolic process	10	1.4	0.003	0.23				UP_TISSUE	Skeletal muscle	12	1.5	0.084	0.48
	GOTERM_BP_FAT	cell part morphogenesis	25	3.1	1.2e-05	0.00091		GOTERM_BP_FAT	carboxylic acid catabolic process	10	1.4	0.003	0.23				UP_TISSUE	Colon	53	6.5	0.087	0.48
	GOTERM_BP_FAT	negative regulation of cell differentiation	23	2.8	1.2e-05	0.00093		GOTERM_BP_FAT	ganglioside catabolic process	3	0.4	0.0042	0.29				UP_TISSUE	Embryonic head	10	1.2	0.092	0.49
	GOTERM_BP_FAT	ossification	17	2.1	1.1e-05	0.00094		GOTERM_BP_FAT	glycosphingolipid metabolic process	5	0.7	0.0051	0.33				UP_TISSUE	Mammary tumor. WAP-TGF alpha model. 7 months old	24	3	0.095	0.49
	GOTERM_BP_FAT	cell projection organization	32	3.9	1.1e-05	0.00095		GOTERM_BP_FAT	fertilization	9	1.2	0.0054	0.34				UP_TISSUE	Olfactory epithelium	23	2.8	0.096	0.48
	GOTERM_BP_FAT	bone development	18	2.2	1.1e-05	0.00095		GOTERM_BP_FAT	mesoderm development	8	1.1	0.0062	0.36
	GOTERM_BP_FAT	regulation of neurogenesis	19	2.3	1.4e-05	0.0011		GOTERM_BP_FAT	response to nutrient levels	11	1.5	0.0062	0.37
	GOTERM_BP_FAT	regulation of cell development	21	2.6	1.7e-05	0.0012		GOTERM_BP_FAT	vasculature development	19	2.6	0.0065	0.36
	GOTERM_BP_FAT	blood vessel morphogenesis	24	3	1.7e-05	0.0012		GOTERM_BP_FAT	response to heat	6	0.8	0.0067	0.36
	GOTERM_BP_FAT	blood vessel development	27	3.3	2.2e-05	0.0015		GOTERM_BP_FAT	iron ion homeostasis	6	0.8	0.0067	0.36
	GOTERM_BP_FAT	regulation of neuron differentiation	16	2	2.8e-05	0.0017		GOTERM_BP_FAT	positive regulation of macromolecule metabolic process	37	5	0.0079	0.4
	GOTERM_BP_FAT	morphogenesis of a branching structure	18	2.2	2.8e-05	0.0018		GOTERM_BP_FAT	negative regulation of cell differentiation	15	2	0.0086	0.42
	GOTERM_BP_FAT	tissue morphogenesis	26	3.2	2.8e-05	0.0018		GOTERM_BP_FAT	glycolipid metabolic process	5	0.7	0.0088	0.42
	GOTERM_BP_FAT	Wnt receptor signaling pathway	18	2.2	4.2e-05	0.0025		GOTERM_BP_FAT	regulation of vesicle-mediated transport	9	1.2	0.0095	0.43
	GOTERM_BP_FAT	branching morphogenesis of a tube	15	1.8	4.4e-05	0.0026		GOTERM_BP_FAT	response to temperature stimulus	7	1	0.011	0.47
	GOTERM_BP_FAT	regulation of RNA metabolic process	93	11.5	5.5e-05	0.0031		GOTERM_BP_FAT	blood vessel development	18	2.4	0.011	0.48
	GOTERM_BP_FAT	embryonic morphogenesis	33	4.1	6.1e-05	0.0034		GOTERM_BP_FAT	response to nutrient	8	1.1	0.012	0.47
	GOTERM_BP_FAT	regulation of nervous system development	19	2.3	6.9e-05	0.0038		GOTERM_BP_FAT	sphingolipid catabolic process	4	0.5	0.012	0.47
	GOTERM_BP_FAT	regulation of transcription, DNA-dependent	91	11.2	8.1e-05	0.0043		GOTERM_BP_FAT	lipid storage	4	0.5	0.012	0.47
	GOTERM_BP_FAT	skeletal system morphogenesis	17	2.1	8.2e-05	0.0043		GOTERM_BP_FAT	membrane lipid catabolic process	4	0.5	0.012	0.47
	GOTERM_BP_FAT	regulation of transcription from RNA polymerase II promoter	48	5.9	8.7e-05	0.0044		GOTERM_BP_FAT	angiogenesis	12	1.6	0.013	0.49
	GOTERM_BP_FAT	neuron recognition	6	0.7	9.7e-05	0.0048		GOTERM_BP_FAT	glycosphingolipid catabolic process	3	0.4	0.013	0.5
	GOTERM_BP_FAT	regionalization	23	2.8	0.00015	0.0066		GOTERM_BP_FAT	mesoderm morphogenesis	6	0.8	0.014	0.49
	GOTERM_BP_FAT	kidney development	15	1.8	0.00014	0.0067		GOTERM_BP_FAT	muscle organ development	14	1.9	0.014	0.49
	GOTERM_BP_FAT	in utero embryonic development	26	3.2	0.00014	0.0067		GOTERM_BP_FAT	development of primary male sexual characteristics	7	1	0.014	0.5
	GOTERM_BP_FAT	urogenital system development	18	2.2	0.00014	0.0067		GOTERM_BP_FAT	axis specification	5	0.7	0.014	0.5
	GOTERM_BP_FAT	regulation of transcription	127	15.7	0.00018	0.0079		GOTERM_BP_FAT	segmentation	7	1	0.015	0.5
	GOTERM_BP_FAT	embryonic organ development	24	3	0.00021	0.009		GOTERM_BP_FAT	regionalization	16	2.2	0.015	0.5
	GOTERM_BP_FAT	epithelial cell differentiation	16	2	0.00021	0.0091		GOTERM_BP_FAT	skeletal system development	19	2.6	0.016	0.5
	GOTERM_BP_FAT	mesenchymal cell differentiation	10	1.2	0.00024	0.01		GOTERM_BP_FAT	heart looping	5	0.7	0.016	0.51
	GOTERM_BP_FAT	mesenchyme development	10	1.2	0.00028	0.011		GOTERM_BP_FAT	negative regulation of immune response	5	0.7	0.016	0.51
	GOTERM_BP_FAT	sensory organ development	24	3	0.0003	0.012		GOTERM_BP_FAT	cellular iron ion homeostasis	5	0.7	0.016	0.51
	GOTERM_BP_FAT	appendage development	15	1.8	0.00034	0.014		GOTERM_BP_FAT	sexual reproduction	24	3.3	0.016	0.51
	GOTERM_BP_FAT	limb development	15	1.8	0.00034	0.014		GOTERM_BP_FAT	regulation of cell motion	10	1.4	0.018	0.52
	GOTERM_BP_FAT	striated muscle cell differentiation	13	1.6	0.00035	0.014		GOTERM_BP_FAT	regulation of transcription	100	13.6	0.018	0.53
	GOTERM_BP_FAT	dorsal/ventral pattern formation	11	1.4	0.00038	0.014		GOTERM_BP_FAT	blood vessel morphogenesis	15	2	0.019	0.53
	GOTERM_BP_FAT	hindbrain development	11	1.4	0.00043	0.016		GOTERM_BP_FAT	male sex differentiation	7	1	0.019	0.53
	GOTERM_BP_FAT	positive regulation of developmental process	22	2.7	0.00044	0.016		GOTERM_BP_FAT	lipid localization	11	1.5	0.02	0.52
	GOTERM_BP_FAT	muscle cell differentiation	15	1.8	0.00045	0.016		GOTERM_BP_FAT	glycolipid catabolic process	3	0.4	0.02	0.53
	GOTERM_BP_FAT	negative regulation of neuron differentiation	8	1	0.00047	0.017		GOTERM_BP_FAT	response to activity	3	0.4	0.02	0.53
	GOTERM_BP_FAT	neural crest cell development	8	1	0.00047	0.017		GOTERM_BP_FAT	mesodermal cell fate commitment	3	0.4	0.02	0.53
	GOTERM_BP_FAT	neural crest cell differentiation	8	1	0.00047	0.017		GOTERM_BP_FAT	tripartite regional subdivision	3	0.4	0.02	0.53
	GOTERM_BP_FAT	regulation of cell proliferation	41	5.1	0.0005	0.017		GOTERM_BP_FAT	determination of anterior/posterior axis, embryo	3	0.4	0.02	0.53
	GOTERM_BP_FAT	regulation of growth	24	3	0.00051	0.018		GOTERM_BP_FAT	regulation of locomotion	10	1.4	0.02	0.53
	GOTERM_BP_FAT	cell fate commitment	17	2.1	0.00052	0.018		GOTERM_BP_FAT	regulation of cell migration	9	1.2	0.02	0.53
	GOTERM_BP_FAT	regulation of cell growth	13	1.6	0.00059	0.02		GOTERM_BP_FAT	negative regulation of cell proliferation	16	2.2	0.021	0.53
	GOTERM_BP_FAT	neuron migration	11	1.4	0.00063	0.021		GOTERM_BP_FAT	fatty acid beta-oxidation	4	0.5	0.021	0.54
	GOTERM_BP_FAT	angiogenesis	16	2	0.00071	0.023		GOTERM_BP_FAT	dorsal/ventral neural tube patterning	4	0.5	0.021	0.54
	GOTERM_BP_FAT	osteoblast differentiation	9	1.1	0.00077	0.025		GOTERM_BP_FAT	gastrulation	8	1.1	0.022	0.54
	GOTERM_BP_FAT	negative regulation of gene expression	33	4.1	0.00081	0.026		GOTERM_BP_FAT	phospholipid catabolic process	4	0.5	0.025	0.58
	GOTERM_BP_FAT	appendage morphogenesis	14	1.7	0.00086	0.027		GOTERM_BP_FAT	carbohydrate catabolic process	8	1.1	0.025	0.58
	GOTERM_BP_FAT	limb morphogenesis	14	1.7	0.00086	0.027		GOTERM_BP_FAT	aging	7	1	0.026	0.57
	GOTERM_BP_FAT	metanephros development	10	1.2	0.00087	0.027		GOTERM_BP_FAT	regulation of growth	17	2.3	0.026	0.57
	GOTERM_BP_FAT	mesenchymal cell development	9	1.1	0.0009	0.027		GOTERM_BP_FAT	positive regulation of transcription, DNA-dependent	25	3.4	0.026	0.58
	GOTERM_BP_FAT	biological adhesion	41	5.1	0.0011	0.032		GOTERM_BP_FAT	negative regulation of defense response	5	0.7	0.026	0.58
	GOTERM_BP_FAT	cell adhesion	41	5.1	0.0011	0.032		GOTERM_BP_FAT	growth	14	1.9	0.027	0.57
	GOTERM_BP_FAT	midbrain development	6	0.7	0.0011	0.032		GOTERM_BP_FAT	mesodermal cell differentiation	3	0.4	0.027	0.57
	GOTERM_BP_FAT	morphogenesis of an epithelium	18	2.2	0.0012	0.035		GOTERM_BP_FAT	positive regulation of RNA metabolic process	25	3.4	0.027	0.57
	GOTERM_BP_FAT	developmental growth	13	1.6	0.0013	0.036		GOTERM_BP_FAT	germ cell development	9	1.2	0.028	0.57
	GOTERM_BP_FAT	respiratory tube development	14	1.7	0.0013	0.037		GOTERM_BP_FAT	sphingolipid metabolic process	7	1	0.028	0.58
	GOTERM_BP_FAT	negative regulation of transcription	30	3.7	0.0014	0.038		GOTERM_BP_FAT	positive regulation of transcription from RNA polymerase II promoter	22	3	0.029	0.57
	GOTERM_BP_FAT	actin filament-based process	18	2.2	0.0017	0.045		GOTERM_BP_FAT	inositol metabolic process	4	0.5	0.029	0.57
	GOTERM_BP_FAT	positive regulation of cell differentiation	18	2.2	0.0017	0.045		GOTERM_BP_FAT	positive regulation of endocytosis	5	0.7	0.029	0.58
	GOTERM_BP_FAT	negative regulation of transcription, DNA-dependent	26	3.2	0.0017	0.045		GOTERM_BP_FAT	amine catabolic process	7	1	0.032	0.6
	GOTERM_BP_FAT	negative regulation of RNA metabolic process	26	3.2	0.0018	0.048		GOTERM_BP_FAT	membrane lipid metabolic process	7	1	0.032	0.6
	GOTERM_BP_FAT	regulation of cell motion	13	1.6	0.0019	0.049		GOTERM_BP_FAT	reproductive developmental process	17	2.3	0.033	0.61
	GOTERM_BP_FAT	negative regulation of nucleobase, nucleoside, nucleotide and nucleic acid metabolic process	31	3.8	0.0019	0.05		GOTERM_BP_FAT	determination of adult life span	3	0.4	0.035	0.62
	GOTERM_BP_FAT	negative regulation of biosynthetic process	33	4.1	0.0019	0.05		GOTERM_BP_FAT	glycoprotein catabolic process	3	0.4	0.035	0.62
	GOTERM_BP_FAT	gland development	19	2.3	0.0019	0.05		GOTERM_BP_FAT	regulation of endocytosis	6	0.8	0.035	0.62
	GOTERM_BP_FAT	regulation of ossification	9	1.1	0.002	0.05		GOTERM_BP_FAT	positive regulation of cell proliferation	18	2.4	0.035	0.62
	GOTERM_BP_FAT	negative regulation of macromolecule biosynthetic process	32	3.9	0.002	0.051		GOTERM_BP_FAT	oxidation reduction	35	4.8	0.036	0.61
	GOTERM_BP_FAT	negative regulation of nitrogen compound metabolic process	31	3.8	0.0022	0.055		GOTERM_BP_FAT	mammary gland morphogenesis	5	0.7	0.036	0.62
	GOTERM_BP_FAT	anterior/posterior pattern formation	16	2	0.0026	0.061		GOTERM_BP_FAT	coenzyme metabolic process	11	1.5	0.036	0.62
	GOTERM_BP_FAT	motor axon guidance	5	0.6	0.0026	0.062		GOTERM_BP_FAT	chordate embryonic development	24	3.3	0.037	0.62
	GOTERM_BP_FAT	cardiac muscle tissue development	9	1.1	0.0029	0.067		GOTERM_BP_FAT	phospholipid metabolic process	12	1.6	0.038	0.62
	GOTERM_BP_FAT	embryonic appendage morphogenesis	12	1.5	0.0029	0.067		GOTERM_BP_FAT	regulation of fibroblast proliferation	4	0.5	0.039	0.63
	GOTERM_BP_FAT	embryonic limb morphogenesis	12	1.5	0.0029	0.067		GOTERM_BP_FAT	immune effector process	10	1.4	0.04	0.63
	GOTERM_BP_FAT	embryonic organ morphogenesis	16	2	0.0029	0.067		GOTERM_BP_FAT	embryonic development ending in birth or egg hatching	24	3.3	0.04	0.63
	GOTERM_BP_FAT	striated muscle tissue development	14	1.7	0.003	0.069		GOTERM_BP_FAT	development of primary sexual characteristics	9	1.2	0.041	0.63
	GOTERM_BP_FAT	negative regulation of cellular biosynthetic process	32	3.9	0.0031	0.071		GOTERM_BP_FAT	leukocyte mediated immunity	8	1.1	0.041	0.63
	GOTERM_BP_FAT	odontogenesis	8	1	0.0032	0.071		GOTERM_BP_FAT	positive regulation of cell migration	5	0.7	0.043	0.64
	GOTERM_BP_FAT	pancreas development	7	0.9	0.0032	0.071		GOTERM_BP_FAT	ganglioside metabolic process	3	0.4	0.044	0.65
	GOTERM_BP_FAT	ear development	12	1.5	0.0034	0.072		GOTERM_BP_FAT	positive regulation of phagocytosis	4	0.5	0.044	0.65
	GOTERM_BP_FAT	lung development	13	1.6	0.0034	0.073		GOTERM_BP_FAT	response to oxidative stress	8	1.1	0.045	0.65
	GOTERM_BP_FAT	patterning of blood vessels	6	0.7	0.0034	0.073		GOTERM_BP_FAT	mesoderm formation	5	0.7	0.047	0.66
	GOTERM_BP_FAT	negative regulation of macromolecule metabolic process	36	4.4	0.0035	0.073		GOTERM_BP_FAT	cellular amino acid catabolic process	6	0.8	0.047	0.66
	GOTERM_BP_FAT	growth	18	2.2	0.0035	0.074		GOTERM_BP_FAT	morphogenesis of a branching structure	10	1.4	0.047	0.66
	GOTERM_BP_FAT	positive regulation of transcription from RNA polymerase II promoter	28	3.5	0.0036	0.075		GOTERM_BP_FAT	negative regulation of inflammatory response	4	0.5	0.049	0.67
	GOTERM_BP_FAT	muscle organ development	17	2.1	0.0037	0.075		GOTERM_BP_FAT	blastocyst formation	4	0.5	0.049	0.67
	GOTERM_BP_FAT	learning or memory	11	1.4	0.0039	0.079		GOTERM_BP_FAT	blastocyst development	6	0.8	0.05	0.68
	GOTERM_BP_FAT	heart morphogenesis	10	1.2	0.0041	0.081		GOTERM_BP_FAT	lymphocyte mediated immunity	7	1	0.053	0.69
	GOTERM_BP_FAT	neuron fate commitment	8	1	0.0041	0.081		GOTERM_BP_FAT	response to cadmium ion	3	0.4	0.053	0.69
	GOTERM_BP_FAT	dendrite development	7	0.9	0.005	0.098		GOTERM_BP_FAT	regulation of transcription from RNA polymerase II promoter	32	4.3	0.054	0.69
	GOTERM_BP_FAT	muscle tissue development	14	1.7	0.0052	0.1		GOTERM_BP_FAT	male gonad development	5	0.7	0.055	0.69
	GOTERM_BP_FAT	actin cytoskeleton organization	16	2	0.0053	0.1		GOTERM_BP_FAT	glutathione metabolic process	4	0.5	0.055	0.7
	GOTERM_BP_FAT	regulation of cell migration	11	1.4	0.0055	0.1		GOTERM_BP_FAT	regulation of phagocytosis	4	0.5	0.055	0.7
	GOTERM_BP_FAT	regulation of Wnt receptor signaling pathway	7	0.9	0.0058	0.11		GOTERM_BP_FAT	fatty acid catabolic process	4	0.5	0.055	0.7
	GOTERM_BP_FAT	response to hypoxia	9	1.1	0.006	0.11		GOTERM_BP_FAT	sex differentiation	10	1.4	0.056	0.69
	GOTERM_BP_FAT	negative regulation of cell development	7	0.9	0.0066	0.12		GOTERM_BP_FAT	tube morphogenesis	12	1.6	0.056	0.69
	GOTERM_BP_FAT	response to oxygen levels	9	1.1	0.0066	0.12		GOTERM_BP_FAT	organophosphate metabolic process	12	1.6	0.058	0.7
	GOTERM_BP_FAT	regulation of locomotion	12	1.5	0.0067	0.12		GOTERM_BP_FAT	wound healing	9	1.2	0.059	0.7
	GOTERM_BP_FAT	cardiac muscle cell differentiation	6	0.7	0.0067	0.12		GOTERM_BP_FAT	homeostatic process	30	4.1	0.06	0.7
	GOTERM_BP_FAT	body morphogenesis	5	0.6	0.0068	0.12		GOTERM_BP_FAT	positive regulation of cell motion	5	0.7	0.06	0.7
	GOTERM_BP_FAT	cell-cell signaling	23	2.8	0.0072	0.13		GOTERM_BP_FAT	branching morphogenesis of a tube	8	1.1	0.061	0.71
	GOTERM_BP_FAT	exocrine system development	7	0.9	0.0074	0.13		GOTERM_BP_FAT	fatty acid oxidation	4	0.5	0.061	0.71
	GOTERM_BP_FAT	respiratory system development	13	1.6	0.0077	0.13		GOTERM_BP_FAT	lipid oxidation	4	0.5	0.061	0.71
	GOTERM_BP_FAT	transcription	96	11.8	0.0077	0.13		GOTERM_BP_FAT	neural tube patterning	4	0.5	0.061	0.71
	GOTERM_BP_FAT	positive regulation of transcription, DNA-dependent	30	3.7	0.0079	0.13		GOTERM_BP_FAT	anterior/posterior pattern formation	11	1.5	0.063	0.71
	GOTERM_BP_FAT	digestive tract morphogenesis	6	0.7	0.0079	0.13		GOTERM_BP_FAT	cellular response to heat	3	0.4	0.063	0.71
	GOTERM_BP_FAT	negative regulation of cell proliferation	19	2.3	0.0081	0.13		GOTERM_BP_FAT	regulation of meiotic cell cycle	3	0.4	0.063	0.71
	GOTERM_BP_FAT	epithelial tube morphogenesis	12	1.5	0.0082	0.13		GOTERM_BP_FAT	in utero embryonic development	16	2.2	0.064	0.71
	GOTERM_BP_FAT	odontogenesis of dentine-containing tooth	7	0.9	0.0084	0.14		GOTERM_BP_FAT	formation of primary germ layer	5	0.7	0.065	0.71
	GOTERM_BP_FAT	positive regulation of RNA metabolic process	30	3.7	0.0086	0.14		GOTERM_BP_FAT	regulation of morphogenesis of a branching structure	4	0.5	0.068	0.73
	GOTERM_BP_FAT	positive regulation of transcription	33	4.1	0.0087	0.14		GOTERM_BP_FAT	cofactor metabolic process	12	1.6	0.073	0.75
	GOTERM_BP_FAT	transmission of nerve impulse	19	2.3	0.0089	0.14		GOTERM_BP_FAT	embryonic axis specification	3	0.4	0.074	0.75
	GOTERM_BP_FAT	digestive system development	6	0.7	0.0091	0.14		GOTERM_BP_FAT	tube development	16	2.2	0.074	0.75
	GOTERM_BP_FAT	ameboidal cell migration	7	0.9	0.0094	0.15		GOTERM_BP_FAT	positive regulation of locomotion	5	0.7	0.075	0.75
	GOTERM_BP_FAT	positive regulation of locomotion	7	0.9	0.0094	0.15		GOTERM_BP_FAT	protein amino acid de-ADP-ribosylation	2	0.3	0.075	0.75
	GOTERM_BP_FAT	Wnt receptor signaling pathway, calcium modulating pathway	5	0.6	0.01	0.16		GOTERM_BP_FAT	oligosaccharide catabolic process	2	0.3	0.075	0.75
	GOTERM_BP_FAT	negative regulation of transcription from RNA polymerase II promoter	19	2.3	0.01	0.16		GOTERM_BP_FAT	L-cysteine metabolic process	2	0.3	0.075	0.75
	GOTERM_BP_FAT	endocrine system development	9	1.1	0.01	0.16		GOTERM_BP_FAT	cysteine catabolic process	2	0.3	0.075	0.75
	GOTERM_BP_FAT	cranial nerve morphogenesis	4	0.5	0.011	0.16		GOTERM_BP_FAT	L-cysteine catabolic process to taurine	2	0.3	0.075	0.75
	GOTERM_BP_FAT	regulation of cell projection organization	8	1	0.011	0.16		GOTERM_BP_FAT	L-cysteine catabolic process	2	0.3	0.075	0.75
	GOTERM_BP_FAT	rhombomere 3 development	3	0.4	0.011	0.16		GOTERM_BP_FAT	cellular amino acid derivative metabolic process	10	1.4	0.078	0.76
	GOTERM_BP_FAT	response to insulin stimulus	8	1	0.012	0.17		GOTERM_BP_FAT	adaptive immune response based on somatic recombination of immune receptors built from immunoglobulin superfamily domains	7	1	0.08	0.76
	GOTERM_BP_FAT	positive regulation of gene expression	33	4.1	0.012	0.17		GOTERM_BP_FAT	adaptive immune response	7	1	0.08	0.76
	GOTERM_BP_FAT	placenta development	10	1.2	0.013	0.18		GOTERM_BP_FAT	heart development	14	1.9	0.08	0.77
	GOTERM_BP_FAT	mammary gland development	10	1.2	0.013	0.18		GOTERM_BP_FAT	response to abiotic stimulus	15	2	0.083	0.77
	GOTERM_BP_FAT	muscle cell development	8	1	0.013	0.18		GOTERM_BP_FAT	developmental growth	8	1.1	0.083	0.78
	GOTERM_BP_FAT	palate development	6	0.7	0.014	0.19		GOTERM_BP_FAT	defense response to bacterium	8	1.1	0.087	0.78
	GOTERM_BP_FAT	cardiac cell differentiation	6	0.7	0.014	0.19		GOTERM_BP_FAT	endocytosis	12	1.6	0.088	0.79
	GOTERM_BP_FAT	gut morphogenesis	5	0.6	0.014	0.2		GOTERM_BP_FAT	membrane invagination	12	1.6	0.088	0.79
	GOTERM_BP_FAT	embryonic pattern specification	6	0.7	0.015	0.21		GOTERM_BP_FAT	pituitary gland development	4	0.5	0.089	0.79
	GOTERM_BP_FAT	embryonic placenta development	8	1	0.015	0.21		GOTERM_BP_FAT	single fertilization	5	0.7	0.091	0.79
	GOTERM_BP_FAT	reproductive developmental process	20	2.5	0.016	0.21		GOTERM_BP_FAT	embryonic digit morphogenesis	4	0.5	0.097	0.81
	GOTERM_BP_FAT	nerve development	5	0.6	0.017	0.22		GOTERM_BP_FAT	response to toxin	4	0.5	0.097	0.81
	GOTERM_BP_FAT	neural crest cell migration	5	0.6	0.017	0.22		GOTERM_BP_FAT	iron ion transport	4	0.5	0.097	0.81
	GOTERM_BP_FAT	response to peptide hormone stimulus	10	1.2	0.017	0.22		GOTERM_BP_FAT	lens development in camera-type eye	4	0.5	0.097	0.81
	GOTERM_BP_FAT	neuron maturation	4	0.5	0.017	0.23		GOTERM_BP_FAT	drug transport	3	0.4	0.097	0.81
	GOTERM_BP_FAT	positive regulation of cell migration	6	0.7	0.017	0.23		GOTERM_BP_FAT	respiratory system development	9	1.2	0.097	0.81
	GOTERM_BP_FAT	gut development	6	0.7	0.017	0.23
	GOTERM_BP_FAT	behavior	27	3.3	0.018	0.23
	GOTERM_BP_FAT	positive regulation of cell proliferation	21	2.6	0.019	0.24
	GOTERM_BP_FAT	actomyosin structure organization	5	0.6	0.019	0.24
	GOTERM_BP_FAT	gliogenesis	7	0.9	0.019	0.25
	GOTERM_BP_FAT	response to hormone stimulus	14	1.7	0.02	0.25
	GOTERM_BP_FAT	ectodermal gut development	4	0.5	0.021	0.26
	GOTERM_BP_FAT	ectodermal gut morphogenesis	4	0.5	0.021	0.26
	GOTERM_BP_FAT	negative regulation of neurogenesis	6	0.7	0.022	0.26
	GOTERM_BP_FAT	regulation of cell morphogenesis	10	1.2	0.022	0.26
	GOTERM_BP_FAT	protein maturation	10	1.2	0.022	0.26
	GOTERM_BP_FAT	eye development	13	1.6	0.022	0.26
	GOTERM_BP_FAT	negative regulation of Wnt receptor signaling pathway	5	0.6	0.022	0.26
	GOTERM_BP_FAT	proximal/distal pattern formation	5	0.6	0.022	0.26
	GOTERM_BP_FAT	embryonic skeletal system development	9	1.1	0.022	0.27
	GOTERM_BP_FAT	positive regulation of nucleobase, nucleoside, nucleotide and nucleic acid metabolic process	33	4.1	0.022	0.27
	GOTERM_BP_FAT	positive regulation of macromolecule biosynthetic process	34	4.2	0.023	0.27
	GOTERM_BP_FAT	positive regulation of macromolecule metabolic process	39	4.8	0.023	0.27
	GOTERM_BP_FAT	striated muscle cell development	7	0.9	0.023	0.27
	GOTERM_BP_FAT	neural tube development	9	1.1	0.024	0.27
	GOTERM_BP_FAT	protein amino acid phosphorylation	39	4.8	0.024	0.27
	GOTERM_BP_FAT	cell-cell adhesion	18	2.2	0.024	0.27
	GOTERM_BP_FAT	axon ensheathment	6	0.7	0.024	0.27
	GOTERM_BP_FAT	ensheathment of neurons	6	0.7	0.024	0.27
	GOTERM_BP_FAT	membrane organization	20	2.5	0.024	0.27
	GOTERM_BP_FAT	development of primary male sexual characteristics	7	0.9	0.025	0.28
	GOTERM_BP_FAT	hindgut morphogenesis	3	0.4	0.026	0.28
	GOTERM_BP_FAT	endocrine pancreas development	4	0.5	0.026	0.28
	GOTERM_BP_FAT	positive regulation of cell motion	6	0.7	0.027	0.29
	GOTERM_BP_FAT	regulation of action potential	7	0.9	0.028	0.3
	GOTERM_BP_FAT	Notch signaling pathway	7	0.9	0.028	0.3
	GOTERM_BP_FAT	endocytosis	15	1.8	0.029	0.31
	GOTERM_BP_FAT	membrane invagination	15	1.8	0.029	0.31
	GOTERM_BP_FAT	positive regulation of nitrogen compound metabolic process	33	4.1	0.032	0.33
	GOTERM_BP_FAT	peripheral nervous system development	5	0.6	0.032	0.34
	GOTERM_BP_FAT	axonal fasciculation	3	0.4	0.035	0.35
	GOTERM_BP_FAT	chorio-allantoic fusion	3	0.4	0.035	0.35
	GOTERM_BP_FAT	rhombomere development	3	0.4	0.035	0.35
	GOTERM_BP_FAT	male sex differentiation	7	0.9	0.035	0.35
	GOTERM_BP_FAT	actin filament organization	7	0.9	0.035	0.35
	GOTERM_BP_FAT	ureteric bud development	6	0.7	0.035	0.35
	GOTERM_BP_FAT	regulation of striated muscle tissue development	6	0.7	0.035	0.35
	GOTERM_BP_FAT	cellular response to insulin stimulus	6	0.7	0.035	0.35
	GOTERM_BP_FAT	ear morphogenesis	8	1	0.035	0.36
	GOTERM_BP_FAT	cranial nerve development	4	0.5	0.036	0.36
	GOTERM_BP_FAT	labyrinthine layer morphogenesis	4	0.5	0.036	0.36
	GOTERM_BP_FAT	positive regulation of cellular biosynthetic process	34	4.2	0.036	0.36
	GOTERM_BP_FAT	cellular response to hormone stimulus	7	0.9	0.038	0.37
	GOTERM_BP_FAT	regulation of muscle development	6	0.7	0.039	0.37
	GOTERM_BP_FAT	vasculogenesis	6	0.7	0.039	0.37
	GOTERM_BP_FAT	fibroblast growth factor receptor signaling pathway	5	0.6	0.041	0.38
	GOTERM_BP_FAT	positive regulation of biosynthetic process	34	4.2	0.04	0.39
	GOTERM_BP_FAT	regulation of action potential in neuron	6	0.7	0.042	0.4
	GOTERM_BP_FAT	cell recognition	6	0.7	0.042	0.4
	GOTERM_BP_FAT	cytoskeleton organization	22	2.7	0.043	0.4
	GOTERM_BP_FAT	regulation of MAPKKK cascade	9	1.1	0.043	0.4
	GOTERM_BP_FAT	response to endogenous stimulus	14	1.7	0.044	0.4
	GOTERM_BP_FAT	exocrine pancreas development	3	0.4	0.045	0.41
	GOTERM_BP_FAT	glial cell differentiation	6	0.7	0.046	0.41
	GOTERM_BP_FAT	embryonic skeletal system morphogenesis	7	0.9	0.047	0.42
	GOTERM_BP_FAT	cartilage development	8	1	0.048	0.43
	GOTERM_BP_FAT	forebrain development	13	1.6	0.049	0.43
	GOTERM_BP_FAT	regulation of neuron projection development	6	0.7	0.05	0.43
	GOTERM_BP_FAT	negative regulation of cell growth	6	0.7	0.05	0.43
	GOTERM_BP_FAT	response to estrogen stimulus	5	0.6	0.05	0.43
	GOTERM_BP_FAT	posttranscriptional regulation of gene expression	12	1.5	0.052	0.44
	GOTERM_BP_FAT	circulatory system process	10	1.2	0.055	0.46
	GOTERM_BP_FAT	blood circulation	10	1.2	0.055	0.46
	GOTERM_BP_FAT	platelet-derived growth factor receptor signaling pathway	4	0.5	0.055	0.46
	GOTERM_BP_FAT	regulation of epithelial cell proliferation	7	0.9	0.057	0.47
	GOTERM_BP_FAT	extracellular structure organization	12	1.5	0.058	0.48
	GOTERM_BP_FAT	cerebellar cortex development	4	0.5	0.062	0.5
	GOTERM_BP_FAT	collagen fibril organization	4	0.5	0.062	0.5
	GOTERM_BP_FAT	embryonic cranial skeleton morphogenesis	4	0.5	0.062	0.5
	GOTERM_BP_FAT	regulation of cell morphogenesis involved in differentiation	6	0.7	0.062	0.5
	GOTERM_BP_FAT	regulation of blood pressure	7	0.9	0.064	0.51
	GOTERM_BP_FAT	biomineral formation	5	0.6	0.065	0.51
	GOTERM_BP_FAT	labyrinthine layer development	5	0.6	0.065	0.51
	GOTERM_BP_FAT	phosphorylation	40	4.9	0.066	0.52
	GOTERM_BP_FAT	interphase	6	0.7	0.067	0.52
	GOTERM_BP_FAT	inner ear development	8	1	0.068	0.52
	GOTERM_BP_FAT	peptide hormone processing	3	0.4	0.068	0.52
	GOTERM_BP_FAT	negative regulation of developmental growth	3	0.4	0.068	0.52
	GOTERM_BP_FAT	dsRNA fragmentation	3	0.4	0.068	0.52
	GOTERM_BP_FAT	branch elongation of an epithelium	3	0.4	0.068	0.52
	GOTERM_BP_FAT	calcium-independent cell-cell adhesion	4	0.5	0.069	0.53
	GOTERM_BP_FAT	muscle fiber development	5	0.6	0.071	0.53
	GOTERM_BP_FAT	myelination	5	0.6	0.071	0.53
	GOTERM_BP_FAT	regulation of Rho protein signal transduction	8	1	0.071	0.53
	GOTERM_BP_FAT	gland morphogenesis	8	1	0.071	0.53
	GOTERM_BP_FAT	camera-type eye development	10	1.2	0.071	0.53
	GOTERM_BP_FAT	negative regulation of cell size	6	0.7	0.071	0.53
	GOTERM_BP_FAT	extracellular matrix organization	9	1.1	0.072	0.53
	GOTERM_BP_FAT	regulation of developmental growth	5	0.6	0.077	0.56
	GOTERM_BP_FAT	response to protein stimulus	8	1	0.079	0.56
	GOTERM_BP_FAT	osteoblast development	3	0.4	0.081	0.57
	GOTERM_BP_FAT	regulation of fibroblast growth factor receptor signaling pathway	3	0.4	0.081	0.57
	GOTERM_BP_FAT	trabecula formation	3	0.4	0.081	0.57
	GOTERM_BP_FAT	face morphogenesis	3	0.4	0.081	0.57
	GOTERM_BP_FAT	glutamate signaling pathway	3	0.4	0.081	0.57
	GOTERM_BP_FAT	embryonic digestive tract morphogenesis	3	0.4	0.081	0.57
	GOTERM_BP_FAT	germ cell migration	3	0.4	0.081	0.57
	GOTERM_BP_FAT	segmentation	6	0.7	0.081	0.57
	GOTERM_BP_FAT	synaptic transmission	13	1.6	0.083	0.58
	GOTERM_BP_FAT	male gonad development	5	0.6	0.083	0.58
	GOTERM_BP_FAT	regulation of axonogenesis	5	0.6	0.083	0.58
	GOTERM_BP_FAT	negative regulation of growth	7	0.9	0.086	0.58
	GOTERM_BP_FAT	rhombomere 3 morphogenesis	2	0.2	0.086	0.58
	GOTERM_BP_FAT	rhombomere morphogenesis	2	0.2	0.086	0.58
	GOTERM_BP_FAT	neural tube patterning	4	0.5	0.086	0.59
	GOTERM_BP_FAT	epithelial cell development	4	0.5	0.086	0.59
	GOTERM_BP_FAT	respiratory gaseous exchange	4	0.5	0.086	0.59
	GOTERM_BP_FAT	regulation of cell size	9	1.1	0.09	0.6
	GOTERM_BP_FAT	eye morphogenesis	7	0.9	0.09	0.6
	GOTERM_BP_FAT	protein processing	8	1	0.091	0.6
	GOTERM_BP_FAT	regulation of phosphate metabolic process	19	2.3	0.091	0.6
	GOTERM_BP_FAT	regulation of phosphorus metabolic process	19	2.3	0.091	0.6
	GOTERM_BP_FAT	bone morphogenesis	4	0.5	0.094	0.61
	GOTERM_BP_FAT	tissue regeneration	3	0.4	0.095	0.61
	GOTERM_BP_FAT	developmental cell growth	3	0.4	0.095	0.61
	GOTERM_BP_FAT	spinal cord dorsal/ventral patterning	3	0.4	0.095	0.61
	GOTERM_BP_FAT	small GTPase mediated signal transduction	17	2.1	0.095	0.61
	GOTERM_BP_FAT	apoptosis	27	3.3	0.098	0.62
	GOTERM_BP_FAT	regulation of cell adhesion	8	1	0.099	0.63
