# Supplementary material for: Stem Cell Differentiation as a Non-Markov Stochastic Process
Source: Cell Syst. 2017 Sep 27;5(3):268–282.e7. doi: 10.1016/j.cels.2017.08.009 (PMC5624514; doi:10.1016/j.cels.2017.08.009)
Supplement: Table S4. TaqMan Probes Used and Gene Annotation, Related to Figures 1 and 2 and STAR Methods — List of oligonucleotides used in this study for single-cell gene expression arrays and corresponding gene annotation based on the literature. [file mmc5.xlsx]

## Sheet: Table S4 Gene Classification
Symbol	TagMan Assay #	Class	Primary Evidence	DOI
Actb	Mm01205647_g1	Loading Control	Heid, C. A., Stevens, J., Livak, K. J. & Williams, P. M. Real time quantitative PCR. Genome Res. 6, 986–994 (1996).	-
Bmi1	Mm03053308_g1	Chromatin Modulator	Sheikh, B. N. et al. MOZ and BMI1 play opposing roles during Hox gene activation in ES cells and in body segment identity specification in vivo. PNAS 112, 5437–5442 (2015).	10.1073/pnas.1422872112
Bmp4	Mm00432087_m1	Core Pluripotency	Ying, Q. L., Nichols, J., Chambers, I. & Smith, A. BMP induction of Id proteins suppresses differentiation and sustains embryonic stem cell self-renewal in collaboration with STAT3. Cell 115, 281–292 (2003).	10.1038/nrm1288
Bmp7	Mm00432102_m1	Neuroectoderm	Le Dréau, G. et al. Canonical BMP7 activity is required for the generation of discrete neuronal populations in the dorsal spinal cord. Development 139, 259–268 (2012).	10.1242/dev.074948
Bmpr1a	Mm00477650_m1	Signalling	Rosenzweig, B. L. et al. Cloning and characterization of a human type II receptor for bone morphogenetic proteins. PNAS 92, 7632–7636 (1995).	-
Cd34	Mm00519283_m1	Primed Pluripotency	Scialdone, A. et al. Resolving early mesoderm diversification through single-cell expression profiling. Nature 535, 289–293 (2016).	Scialdone:2016ec
Cdh1	Mm01247357_m1	Core Pluripotency	del Valle, I. et al. E-cadherin is required for the proper activation of the Lifr/Gp130 signaling pathway in mouse embryonic stem cells. Development 140, 1684–1692 (2013).	10.1242/dev.088690
Cdh2	Mm01162497_m1	Neuroectoderm	Kamiya, D. et al. Intrinsic transition of embryonic stem-cell differentiation into neural progenitors. Nature 470, 503–509 (2011).	10.1038/nature09726
Cdk2	Mm00443947_m1	Cell Cycle	Donjerkovic, D. & Scott, D. W. Regulation of the G1 phase of the mammalian cell cycle. Cell Res. 10, 1–16 (2000).	-
Cdx2	Mm00432449_m1	Trophoectoderm	Boroviak, T., Loos, R., Bertone, P., Smith, A. & Nichols, J. The ability of inner-cell-mass cells to self-renew as embryonic stem cells is acquired following epiblast specification. Nat Cell Biol 16, 516–528 (2014).	10.1038/ncb2965
Cldn6	Mm00490040_s1	Primed Pluripotency	Habib, S. J. et al. A localized Wnt signal orients asymmetric stem cell division in vitro. Science 339, 1445–1448 (2013).	10.1126/science.1231077
Ctcf	Mm00484027_m1	Chromatin Modulator	Parelho, V. et al. Cohesins functionally associate with CTCF on mammalian chromosome arms. Cell 132, 422–433 (2008).	10.1016/j.cell.2008.01.011
Ctnnb1	Mm00483033_m1	Signalling	Klaus, A. & Birchmeier, W. Wnt signalling and its impact on development and cancer. Nat. Rev. Cancer 8, 387–398 (2008).	10.1038/nrc2389
Dnmt1	Mm01151063_m1	Chromatin Modulator	Okano, M., Bell, D. W., Haber, D. A. & Li, E. DNA methyltransferases Dnmt3a and Dnmt3b are essential for de novo methylation and mammalian development. Cell 99, 247–257 (1999).	-
Dnmt3b	Mm01240113_m1	Chromatin Modulator	Okano, M., Bell, D. W., Haber, D. A. & Li, E. DNA methyltransferases Dnmt3a and Dnmt3b are essential for de novo methylation and mammalian development. Cell 99, 247–257 (1999).	-
Dppa3	Mm01184198_g1	Naïve Pluripotency	Boroviak, T., Loos, R., Bertone, P., Smith, A. & Nichols, J. The ability of inner-cell-mass cells to self-renew as embryonic stem cells is acquired following epiblast specification. Nat Cell Biol 16, 516–528 (2014).	10.1038/ncb2965
Dppa4	Mm00835624_g1	Chromatin Modulator	Madan, B. et al. The pluripotency-associated gene Dppa4 is dispensable for embryonic stem cell identity and germ cell development but essential for embryogenesis. Mol Cell Biol 29, 3186–3203 (2009).	10.1128/MCB.01970-08
Eomes	Mm01351985_m1	Trophoectoderm	Russ, A. P. et al. Eomesodermin is required for mouse trophoblast development and mesoderm formation. Nature 404, 95–99 (2000).	10.1038/35003601
Esrrb	Mm00442411_m1	Naïve Pluripotency	Boroviak, T., Loos, R., Bertone, P., Smith, A. & Nichols, J. The ability of inner-cell-mass cells to self-renew as embryonic stem cells is acquired following epiblast specification. Nat Cell Biol 16, 516–528 (2014).	10.1038/ncb2965
Ezh2	Mm00468464_m1	Chromatin Modulator	Pereira, J. D. et al. Ezh2, the histone methyltransferase of PRC2, regulates the balance between self-renewal and differentiation in the cerebral cortex. PNAS 107, 15957–15962 (2010).	10.1073/pnas.1002530107
Fbxo15	Mm01265526_m1	Naïve Pluripotency	Boroviak, T., Loos, R., Bertone, P., Smith, A. & Nichols, J. The ability of inner-cell-mass cells to self-renew as embryonic stem cells is acquired following epiblast specification. Nat Cell Biol 16, 516–528 (2014).	10.1038/ncb2965
Fgf4	Mm00438917_m1	Core Pluripotency	Boroviak, T., Loos, R., Bertone, P., Smith, A. & Nichols, J. The ability of inner-cell-mass cells to self-renew as embryonic stem cells is acquired following epiblast specification. Nat Cell Biol 16, 516–528 (2014).	10.1038/ncb2965
Fgf5	Mm00438918_m1	Primed Pluripotency	Boroviak, T., Loos, R., Bertone, P., Smith, A. & Nichols, J. The ability of inner-cell-mass cells to self-renew as embryonic stem cells is acquired following epiblast specification. Nat Cell Biol 16, 516–528 (2014).	10.1038/ncb2965
Fgfr2	Mm00438941_m1	Signalling	Turner, N. & Grose, R. Fibroblast growth factor signalling: from development to cancer. Nat. Rev. Cancer 10, 116–129 (2010).	10.1038/nrc2780
Foxa2	Mm01976556_s1	Endoderm	Burtscher, I. & Lickert, H. Foxa2 regulates polarity and epithelialization in the endoderm germ layer of the mouse embryo. Development 136, 1029–1038 (2009).	10.1242/dev.028415
Gapdh	Mm99999915_g1	Loading Control	Heid, C. A., Stevens, J., Livak, K. J. & Williams, P. M. Real time quantitative PCR. Genome Res. 6, 986–994 (1996).	-
Gata1	Mm01352636_m1	Mesoderm	Tsai, S. F. et al. Cloning of cDNA for the major DNA-binding protein of the erythroid lineage through expression in mammalian cells. Nature 339, 446–451 (1989).	10.1038/339446a0
Gata4	Mm00484689_m1	Primitive Endoderm	Boroviak, T., Loos, R., Bertone, P., Smith, A. & Nichols, J. The ability of inner-cell-mass cells to self-renew as embryonic stem cells is acquired following epiblast specification. Nat Cell Biol 16, 516–528 (2014).	10.1038/ncb2965
Gata6	Mm00802636_m1	Primitive Endoderm	Boroviak, T., Loos, R., Bertone, P., Smith, A. & Nichols, J. The ability of inner-cell-mass cells to self-renew as embryonic stem cells is acquired following epiblast specification. Nat Cell Biol 16, 516–528 (2014).	10.1038/ncb2965
Gdf3	Mm00433563_m1	Core Pluripotency	Boroviak, T., Loos, R., Bertone, P., Smith, A. & Nichols, J. The ability of inner-cell-mass cells to self-renew as embryonic stem cells is acquired following epiblast specification. Nat Cell Biol 16, 516–528 (2014).	10.1038/ncb2965
GFAP	Mm01253033_m1	Neuroectoderm	Lewis, S. A., Balcarek, J. M., Krek, V., Shelanski, M. & Cowan, N. J. Sequence of a cDNA clone encoding mouse glial fibrillary acidic protein: structural conservation of intermediate filaments. PNAS 81, 2743–2746 (1984).	-
Gli2	Mm01293111_m1	Neuroectoderm	Lei, Q., Zelman, A. K., Kuang, E., Li, S. & Matise, M. P. Transduction of graded Hedgehog signaling by a combination of Gli2 and Gli3 activator functions in the developing spinal cord. Development 131, 3593–3604 (2004).	10.1242/dev.01230
Grb2	Mm03023989_g1	Signalling	Kolch, W. Coordinating ERK/MAPK signalling through scaffolds and inhibitors. Nat Rev Mol Cell Biol 6, 827–837 (2005).	10.1038/nrm1743
Gsc	Mm00650681_g1	Mesoderm	Blum, M. et al. Gastrulation in the mouse: the role of the homeobox gene goosecoid. Cell 69, 1097–1106 (1992).	-
Gsk3b	Mm00444911_m1	Signalling	Klaus, A. & Birchmeier, W. Wnt signalling and its impact on development and cancer. Nat. Rev. Cancer 8, 387–398 (2008).	10.1038/nrc2389
Hand1	Mm00433931_m1	Trophoectoderm	Riley, P., Anson-Cartwright, L. & Cross, J. C. The Hand1 bHLH transcription factor is essential for placentation and cardiac morphogenesis. Nat Genet 18, 271–275 (1998).	10.1038/ng0398-271
Hdac1	Mm02391771_g1	Chromatin Modulator	Kidder, B. L. & Palmer, S. HDAC1 regulates pluripotency and lineage specific transcriptional networks in embryonic and trophoblast stem cells. Nucleic Acids Res 40, 2925–2939 (2012).	10.1093/nar/gkr1151
Hes1	Mm01342805_m1	Neuroectoderm	Bai, G. et al. Id sustains Hes1 expression to inhibit precocious neurogenesis by releasing negative autoregulation of Hes1. Dev Cell 13, 283–297 (2007).	10.1016/j.devcel.2007.05.014
Igf2	Mm00439564_m1	Signalling	Fernandez, A. M. & Torres-Alemán, I. The many faces of insulin-like peptide signalling in the brain. Nature Publishing Group 13, 225–239 (2012).	10.1038/nrn3209
Isl1	Mm00627860_m1	Neuroectoderm	Wu, F. et al. Two transcription factors, Pou4f2 and Isl1, are sufficient to specify the retinal ganglion cell fate. PNAS 112, E1559–68 (2015).	10.1073/pnas.1421535112
Jag1	Mm00496902_m1	Signalling	Louvi, A. & Artavanis-Tsakonas, S. Notch signalling in vertebrate neural development. Nat. Rev. Neurosci. 7, 93–102 (2006).	10.1038/nrn1847
Jarid2	Mm00445574_m1	Core Pluripotency	Pasini, D. et al. JARID2 regulates binding of the Polycomb repressive complex 2 to target genes in ES cells. Nature 464, 306–310 (2010).	10.1038/nature08788
Kdm1a	Mm01181033_m1	Chromatin Modulator	Shi, Y. et al. Histone demethylation mediated by the nuclear amine oxidase homolog LSD1. Cell 119, 941–953 (2004).	10.1016/j.cell.2004.12.012
Kdm4c	Mm00460578_m1	Chromatin Modulator	Cloos, P. A. C. et al. The putative oncogene GASC1 demethylates tri- and dimethylated lysine 9 on histone H3. Nature 442, 307–311 (2006).	10.1038/nature04837
Klf4	Mm00516104_m1	Naïve Pluripotency	Boroviak, T., Loos, R., Bertone, P., Smith, A. & Nichols, J. The ability of inner-cell-mass cells to self-renew as embryonic stem cells is acquired following epiblast specification. Nat Cell Biol 16, 516–528 (2014).	10.1038/ncb2965
Lif	Mm00434762_g1	Core Pluripotency	Niwa, H., Burdon, T., Chambers, I. & Smith, A. Self-renewal of pluripotent embryonic stem cells is mediated via activation of STAT3. Genes Dev 12, 2048–2060 (1998).	-
Lifr	Mm00442942_m1	Signalling	Niwa, H., Burdon, T., Chambers, I. & Smith, A. Self-renewal of pluripotent embryonic stem cells is mediated via activation of STAT3. Genes Dev 12, 2048–2060 (1998).	-
Lin28a	Mm00524077_m1	Core Pluripotency	Buganim, Y. et al. Single-cell expression analyses during cellular reprogramming reveal an early stochastic and a late hierarchic phase. Cell 150, 1209–1222 (2012).	10.1016/j.cell.2012.08.023
Mbd3	Mm00488961_m1	Chromatin Modulator	Kaji, K. et al. The NuRD component Mbd3 is required for pluripotency of embryonic stem cells. Nat Cell Biol 8, 285–292 (2006).	10.1038/ncb1372
MBP	Mm01262037_m1	Neuroectoderm	Lin, S.-T. et al. MicroRNA-23a promotes myelination in the central nervous system. PNAS 110, 17468–17473 (2013).	10.1073/pnas.1317182110
Mef2a	Mm01318991_m1	Mesoderm	Schlesinger, J. et al. The cardiac transcription network modulated by Gata4, Mef2a, Nkx2.5, Srf, histone modifications, and microRNAs. PLoS Genet 7, e1001313 (2011).	10.1371/journal.pgen.1001313
Mixl1	Mm00489085_m1	Endoderm	Hart, A. H. et al. Mixl1 is required for axial mesendoderm morphogenesis and patterning in the murine embryo. Development 129, 3597–3608 (2002).	-
Mki67ip	Mm00452747_m1	Cell Cycle	Gerdes, J. et al. Cell cycle analysis of a cell proliferation-associated human nuclear antigen defined by the monoclonal antibody Ki-67. J. Immunol. 133, 1710–1715 (1984).	-
Myc	Mm00487803_m1	Core Pluripotency	Kim, J., Chu, J., Shen, X., Wang, J. & Orkin, S. H. An extended transcriptional network for pluripotency of embryonic stem cells. Cell 132, 1049–1061 (2008).	10.1016/j.cell.2008.02.039
Myst3	Mm01211941_m1	Chromatin Modulator	Sheikh, B. N. et al. MOZ and BMI1 play opposing roles during Hox gene activation in ES cells and in body segment identity specification in vivo. PNAS 112, 5437–5442 (2015).	10.1073/pnas.1422872112
Nanog	Mm01617762_g1	Core Pluripotency	Boroviak, T., Loos, R., Bertone, P., Smith, A. & Nichols, J. The ability of inner-cell-mass cells to self-renew as embryonic stem cells is acquired following epiblast specification. Nat Cell Biol 16, 516–528 (2014).	10.1038/ncb2965
Ncam1	Mm00456815_m1	Neuroectoderm	Chuong, C. M., McClain, D. A., Streit, P. & Edelman, G. M. Neural cell adhesion molecules in rodent brains isolated by monoclonal antibodies with cross-species reactivity. PNAS 79, 4234–4238 (1982).	-
Nestin	Mm00450205_m1	Neuroectoderm	Lendahl, U., Zimmerman, L. B. & McKay, R. D. CNS stem cells express a new class of intermediate filament protein. Cell 60, 585–595 (1990).	-
Notch1	Mm00435249_m1	Signalling	Louvi, A. & Artavanis-Tsakonas, S. Notch signalling in vertebrate neural development. Nat. Rev. Neurosci. 7, 93–102 (2006).	10.1038/nrn1847
Nr0b1	Mm00431729_m1	Naïve Pluripotency	Boroviak, T., Loos, R., Bertone, P., Smith, A. & Nichols, J. The ability of inner-cell-mass cells to self-renew as embryonic stem cells is acquired following epiblast specification. Nat Cell Biol 16, 516–528 (2014).	10.1038/ncb2965
Nr5a2	Mm00446088_m1	Naïve Pluripotency	Heng, J.-C. D. et al. The nuclear receptor Nr5a2 can replace Oct4 in the reprogramming of murine somatic cells to pluripotent cells. Cell Stem Cell 6, 167–174 (2010).	10.1016/j.stem.2009.12.009
Nr6a1	Mm00599848_m1	Neuroectoderm	Abranches, E. et al. Neural differentiation of embryonic stem cells in vitro: a road map to neurogenesis in the embryo. PLoS ONE 4, e6286 (2009).	10.1371/journal.pone.0006286
Olig1	Mm00497537_s1	Neuroectoderm	Yu, Y. et al. Olig2 targets chromatin remodelers to enhancers to initiate oligodendrocyte differentiation. Cell 152, 248–261 (2013).	10.1016/j.cell.2012.12.006
Olig2	Mm01210556_m1	Neuroectoderm	Yu, Y. et al. Olig2 targets chromatin remodelers to enhancers to initiate oligodendrocyte differentiation. Cell 152, 248–261 (2013).	10.1016/j.cell.2012.12.006
Otx2	Mm00446859_m1	Neuroectoderm	Ang, S. L., Conlon, R. A., Jin, O. & Rossant, J. Positive and negative signals from mesoderm regulate the expression of mouse Otx2 in ectoderm explants. Development 120, 2979–2989 (1994).	-
Pax6	Mm00443081_m1	Neuroectoderm	Ericson, J. et al. Pax6 controls progenitor cell identity and neuronal fate in response to graded Shh signaling. Cell 90, 169–180 (1997).	-
Pou5f1	Mm00658129_gH	Core Pluripotency	Boroviak, T., Loos, R., Bertone, P., Smith, A. & Nichols, J. The ability of inner-cell-mass cells to self-renew as embryonic stem cells is acquired following epiblast specification. Nat Cell Biol 16, 516–528 (2014).	10.1038/ncb2965
Prmt6	Mm00619134_m1	Chromatin Modulator	Guccione, E. et al. Methylation of histone H3R2 by PRMT6 and H3K4 by an MLL complex are mutually exclusive. Nature 449, 933–937 (2007).	10.1038/nature06166
Prmt7	Mm00520495_m1	Chromatin Modulator	Feng, Y. et al. Mammalian protein arginine methyltransferase 7 (PRMT7) specifically targets RXR sites in lysine- and arginine-rich regions. J Biol Chem 288, 37010–37025 (2013).	10.1074/jbc.M113.525345
Ptpn11	Mm00448434_m1	Signalling	Schubbert, S., Shannon, K. & Bollag, G. Hyperactive Ras in developmental disorders and cancer. Nat. Rev. Cancer 7, 295–308 (2007).	10.1038/nrc2109
Rai1	Mm01163529_m1	Neuroectoderm	Imai, Y. et al. Cloning of a retinoic acid-induced gene, GT1, in the embryonal carcinoma cell line P19: neuron-specific expression in the mouse brain. Brain Res. Mol. Brain Res. 31, 1–9 (1995).	-
Rcc1	Mm00513584_m1	Cell Cycle	Bischoff, F. R. & Ponstingl, H. Mitotic regulator protein RCC1 is complexed with a nuclear ras-related polypeptide. PNAS 88, 10830–10834 (1991).	-
Rest	Mm00803268_m1	Neuroectoderm	Chong, J. A. et al. REST: a mammalian silencer protein that restricts sodium channel gene expression to neurons. Cell 80, 949–957 (1995).	-
Sall4	Mm01240680_m1	Core Pluripotency	Boroviak, T., Loos, R., Bertone, P., Smith, A. & Nichols, J. The ability of inner-cell-mass cells to self-renew as embryonic stem cells is acquired following epiblast specification. Nat Cell Biol 16, 516–528 (2014).	10.1038/ncb2965
Setdb1	Mm00450791_m1	Chromatin Modulator	Bilodeau, S., Kagey, M. H., Frampton, G. M., Rahl, P. B. & Young, R. A. SetDB1 contributes to repression of genes encoding developmental regulators and maintenance of ES cell state. Genes Dev 23, 2484–2489 (2009).	10.1101/gad.1837309
Smad1	Mm00484721_m1	Signalling	Massagué, J. TGFβ signalling in context. Nat Rev Mol Cell Biol 13, 616–630 (2012).	10.1038/nrm3434
Smarca4	Mm01151948_m1	Chromatin Modulator	Ho, L. et al. An embryonic stem cell chromatin remodeling complex, esBAF, is an essential component of the Core Pluripotency transcriptional network. PNAS 106, 5187–5191 (2009).	10.1073/pnas.0812888106
Smarcc1	Mm00486224_m1	Chromatin Modulator	Ho, L. et al. An embryonic stem cell chromatin remodeling complex, esBAF, is an essential component of the Core Pluripotency transcriptional network. PNAS 106, 5187–5191 (2009).	10.1073/pnas.0812888106
Socs3	Mm00545913_s1	Signalling	Starr, R. et al. A family of cytokine-inducible inhibitors of signalling. Nature 387, 917–921 (1997).	10.1038/43206
Sox1	Mm00486299_s1	Neuroectoderm	Ying, Q.-L., Stavridis, M., Griffiths, D., Li, M. & Smith, A. Conversion of embryonic stem cells into neuroectodermal precursors in adherent monoculture. Nat Biotechnol 21, 183–186 (2003).	10.1038/nbt780
Sox2	Mm00488369_s1	Core Pluripotency	Boroviak, T., Loos, R., Bertone, P., Smith, A. & Nichols, J. The ability of inner-cell-mass cells to self-renew as embryonic stem cells is acquired following epiblast specification. Nat Cell Biol 16, 516–528 (2014).	10.1038/ncb2965
Stat3	Mm01219775_m1	Signalling	Niwa, H., Burdon, T., Chambers, I. & Smith, A. Self-renewal of pluripotent embryonic stem cells is mediated via activation of STAT3. Genes Dev 12, 2048–2060 (1998).	-
T	Mm00436877_m1	Primed Pluripotency	Boroviak, T., Loos, R., Bertone, P., Smith, A. & Nichols, J. The ability of inner-cell-mass cells to self-renew as embryonic stem cells is acquired following epiblast specification. Nat Cell Biol 16, 516–528 (2014).	10.1038/ncb2965
Tbx3	Mm01195726_m1	Naïve Pluripotency	Boroviak, T., Loos, R., Bertone, P., Smith, A. & Nichols, J. The ability of inner-cell-mass cells to self-renew as embryonic stem cells is acquired following epiblast specification. Nat Cell Biol 16, 516–528 (2014).	10.1038/ncb2965
Tcf7l1	Mm01188714_m1	Core Pluripotency	Cole, M. F., Johnstone, S. E., Newman, J. J., Kagey, M. H. & Young, R. A. Tcf3 is an integral component of the core regulatory circuitry of embryonic stem cells. Genes Dev 22, 746–755 (2008).	10.1101/gad.1642408
Tcl1	Mm01332749_g1	Core Pluripotency	Kim, J., Chu, J., Shen, X., Wang, J. & Orkin, S. H. An extended transcriptional network for pluripotency of embryonic stem cells. Cell 132, 1049–1061 (2008).	10.1016/j.cell.2008.02.039
Tgm2	Mm00436987_m1	Mesoderm	Aksoy, I. et al. Klf4 and Klf5 differentially inhibit mesoderm and endoderm differentiation in embryonic stem cells. Nat Commun 5, 3719 (2014).	10.1038/ncomms4719
Trp53	Mm01731290_g1	Cell Cycle	Kastan, M. B. & Bartek, J. Cell-cycle checkpoints and cancer. Nature 432, 316–323 (2004).	10.1038/nature03097
Tubb3	Mm00727586_s1	Neuroectoderm	Ying, Q.-L., Stavridis, M., Griffiths, D., Li, M. & Smith, A. Conversion of embryonic stem cells into neuroectodermal precursors in adherent monoculture. Nat Biotechnol 21, 183–186 (2003).	10.1038/nbt780
Utf1	Mm00447703_g1	Chromatin Modulator	Jia, J. et al. Regulation of pluripotency and self-renewal of ESCs through epigenetic-threshold modulation and mRNA pruning. Cell 151, 576–589 (2012).	10.1016/j.cell.2012.09.023
Vim	Mm01333430_m1	Neuroectoderm	Kim, M. et al. Regulation of mouse embryonic stem cell neural differentiation by retinoic acid. Dev. Biol. 328, 456–471 (2009).	10.1016/j.ydbio.2009.02.001
Wdr5	Mm01332446_m1	Chromatin Modulator	Ang, Y.-S. et al. Wdr5 mediates self-renewal and reprogramming via the embryonic stem cell core transcriptional network. Cell 145, 183–197 (2011).	10.1016/j.cell.2011.03.003
Wnt3a	Mm00437337_m1	Signalling	Klaus, A. & Birchmeier, W. Wnt signalling and its impact on development and cancer. Nat. Rev. Cancer 8, 387–398 (2008).	10.1038/nrc2389
Wnt5a	Mm00437347_m1	Signalling	Klaus, A. & Birchmeier, W. Wnt signalling and its impact on development and cancer. Nat. Rev. Cancer 8, 387–398 (2008).	10.1038/nrc2389
Zfp281	Mm01296016_s1	Core Pluripotency	Kim, J., Chu, J., Shen, X., Wang, J. & Orkin, S. H. An extended transcriptional network for pluripotency of embryonic stem cells. Cell 132, 1049–1061 (2008).	10.1016/j.cell.2008.02.039
Zfp42	Mm01194090_g1	Naïve Pluripotency	Boroviak, T., Loos, R., Bertone, P., Smith, A. & Nichols, J. The ability of inner-cell-mass cells to self-renew as embryonic stem cells is acquired following epiblast specification. Nat Cell Biol 16, 516–528 (2014).	10.1038/ncb2965
